# Supplementary material for: First report on the physicochemical and proteomic characterization of Proteus mirabilis outer membrane vesicles under urine-mimicking growth conditions: comparative analysis with Escherichia coli
Source: Front Microbiol. 2024 Nov 6;15:1493859. doi: 10.3389/fmicb.2024.1493859 (PMC11578119; doi:10.3389/fmicb.2024.1493859)
Supplement: Supplementary file 1 [file Table_1.xlsx]

## Sheet: Ecoli_LB
Protein Locus	Locus	Replicate Count	Quant CDF	Variation Score	RHV Score	Total Signal	Ecoli_LB_rep1	Ecoli_LB_rep2	Ecoli_LB_rep3	Description
1	tr|A0A0H2VB85|A0A0H2VB85_ECOL6	3	0.999	0.55	0.85	2023	662	524	837	Putative capsid protein of prophage OS=Escherichia coli O6:H1 (strain CFT073 / ATCC 700928 / UPEC) OX=199310 GN=c3168 PE=3 SV=1
350	tr|A0A0H2V8X7|A0A0H2V8X7_ECOL6	3	0.997	0.59	0.862	1192	198	554	440	Outer membrane porin protein nmpC OS=Escherichia coli O6:H1 (strain CFT073 / ATCC 700928 / UPEC) OX=199310 GN=nmpC PE=3 SV=1
277	tr|A0A0H2V859|A0A0H2V859_ECOL6	3	0.996	0.59	0.862	1033	166	470	397	Outer membrane porin protein nmpC OS=Escherichia coli O6:H1 (strain CFT073 / ATCC 700928 / UPEC) OX=199310 GN=c2348 PE=3 SV=1
231	sp|P69777|LPP_ECOL6	3	0.989	0.55	0.846	707	194	206	307	Major outer membrane lipoprotein Lpp OS=Escherichia coli O6:H1 (strain CFT073 / ATCC 700928 / UPEC) OX=199310 GN=lpp PE=3 SV=1
145	tr|A0A0H2V5V4|A0A0H2V5V4_ECOL6	3	0.989	0.58	0.856	689	135	321	233	Outer membrane protein A OS=Escherichia coli O6:H1 (strain CFT073 / ATCC 700928 / UPEC) OX=199310 GN=ompA PE=3 SV=1
173	sp|Q8CVW1|OMPC_ECOL6	3	0.975	0.59	0.855	489	86	239	164	Outer membrane porin C OS=Escherichia coli O6:H1 (strain CFT073 / ATCC 700928 / UPEC) OX=199310 GN=ompC PE=1 SV=1
364	sp|P0A856|TOLB_ECOL6	3	0.958	0.58	0.846	381	71	159	151	Tol-Pal system protein TolB OS=Escherichia coli O6:H1 (strain CFT073 / ATCC 700928 / UPEC) OX=199310 GN=tolB PE=3 SV=1
393	sp|P0A6N2|EFTU_ECOL6	3	0.943	0.55	0.831	326	79	123	124	Elongation factor Tu OS=Escherichia coli O6:H1 (strain CFT073 / ATCC 700928 / UPEC) OX=199310 GN=tufA PE=3 SV=2
276	sp|Q8CVI4|LAMB_ECOL6	3	0.939	0.6	0.846	314	63	165	86	Maltoporin OS=Escherichia coli O6:H1 (strain CFT073 / ATCC 700928 / UPEC) OX=199310 GN=lamB PE=1 SV=1
396	tr|A0A0H2V5Q9|A0A0H2V5Q9_ECOL6	3	0.933	0.56	0.831	298	72	97	129	Outer membrane protein F OS=Escherichia coli O6:H1 (strain CFT073 / ATCC 700928 / UPEC) OX=199310 GN=ompF PE=3 SV=1
380	sp|P0A6F6|CH60_ECOL6	3	0.932	0.57	0.834	294	72	133	89	Chaperonin GroEL OS=Escherichia coli O6:H1 (strain CFT073 / ATCC 700928 / UPEC) OX=199310 GN=groEL PE=3 SV=2
278	tr|A0A0H2VAE3|A0A0H2VAE3_ECOL6	3	0.928	0.61	0.846	285	71	155	59	Flagellin OS=Escherichia coli O6:H1 (strain CFT073 / ATCC 700928 / UPEC) OX=199310 GN=fliC PE=3 SV=1
144	sp|P0A918|OMPX_ECOL6	3	0.912	0.65	0.854	255	32	157	66	Outer membrane protein X OS=Escherichia coli O6:H1 (strain CFT073 / ATCC 700928 / UPEC) OX=199310 GN=ompX PE=3 SV=1
329	sp|Q8FDA1|LPOA_ECOL6	3	0.905	0.55	0.818	243	57	90	96	Penicillin-binding protein activator LpoA OS=Escherichia coli O6:H1 (strain CFT073 / ATCC 700928 / UPEC) OX=199310 GN=lpoA PE=3 SV=2
54	tr|A0A0H2V558|A0A0H2V558_ECOL6	3	0.893	0.57	0.821	226	48	82	96	Endolytic peptidoglycan transglycosylase RlpA OS=Escherichia coli O6:H1 (strain CFT073 / ATCC 700928 / UPEC) OX=199310 GN=rlpA PE=3 SV=1
27	tr|A0A0H2VDL3|A0A0H2VDL3_ECOL6	3	0.87	0.55	0.807	199	52	85	62	Outer membrane protein tolC OS=Escherichia coli O6:H1 (strain CFT073 / ATCC 700928 / UPEC) OX=199310 GN=tolC PE=3 SV=1
0	tr|A0A0H2V7T2|A0A0H2V7T2_ECOL6	3	0.863	0.58	0.814	192	38	87	67	Osmotically inducible lipoprotein E OS=Escherichia coli O6:H1 (strain CFT073 / ATCC 700928 / UPEC) OX=199310 GN=osmE PE=4 SV=1
327	tr|A0A0H2V9U3|A0A0H2V9U3_ECOL6	3	0.861	0.56	0.807	190	49	85	56	DUF2303 family protein OS=Escherichia coli O6:H1 (strain CFT073 / ATCC 700928 / UPEC) OX=199310 GN=yfdQ PE=4 SV=1
182	tr|A0A0H2V4W4|A0A0H2V4W4_ECOL6	3	0.857	0.62	0.826	186	21	86	79	Glycoprotein/polysaccharide metabolism OS=Escherichia coli O6:H1 (strain CFT073 / ATCC 700928 / UPEC) OX=199310 GN=ybaY PE=4 SV=1
152	tr|A0A0H2V7I8|A0A0H2V7I8_ECOL6	3	0.852	0.6	0.817	182	26	88	68	Outer membrane lipoprotein slyB OS=Escherichia coli O6:H1 (strain CFT073 / ATCC 700928 / UPEC) OX=199310 GN=slyB PE=4 SV=1
46	tr|A0A0H2V5B1|A0A0H2V5B1_ECOL6	3	0.845	0.57	0.805	176	37	73	66	Peptidoglycan-associated lipoprotein OS=Escherichia coli O6:H1 (strain CFT073 / ATCC 700928 / UPEC) OX=199310 GN=pal PE=3 SV=1
126	tr|A0A0H2V5A1|A0A0H2V5A1_ECOL6	3	0.838	0.51	0.783	171	53	58	60	Succinate dehydrogenase iron-sulfur subunit OS=Escherichia coli O6:H1 (strain CFT073 / ATCC 700928 / UPEC) OX=199310 GN=sdhB PE=3 SV=1
185	sp|P0AC42|SDHA_ECOL6	3	0.833	0.59	0.808	167	72	67	28	Succinate dehydrogenase flavoprotein subunit OS=Escherichia coli O6:H1 (strain CFT073 / ATCC 700928 / UPEC) OX=199310 GN=sdhA PE=3 SV=1
348	tr|A0A0H2VCY6|A0A0H2VCY6_ECOL6	3	0.823	0.6	0.808	160	24	66	70	Maltodextrin-binding protein OS=Escherichia coli O6:H1 (strain CFT073 / ATCC 700928 / UPEC) OX=199310 GN=malE PE=3 SV=1
34	sp|Q8FBC3|GLPK_ECOL6	3	0.818	0.56	0.793	157	40	70	47	Glycerol kinase OS=Escherichia coli O6:H1 (strain CFT073 / ATCC 700928 / UPEC) OX=199310 GN=glpK PE=3 SV=3
169	sp|P0AFG4|ODO1_ECOL6	3	0.815	0.63	0.815	155	42	89	24	2-oxoglutarate dehydrogenase E1 component OS=Escherichia coli O6:H1 (strain CFT073 / ATCC 700928 / UPEC) OX=199310 GN=sucA PE=3 SV=1
282	sp|P0ADA6|YAJG_ECOL6	3	0.805	0.59	0.798	149	31	44	74	Uncharacterized lipoprotein YajG OS=Escherichia coli O6:H1 (strain CFT073 / ATCC 700928 / UPEC) OX=199310 GN=yajG PE=3 SV=1
181	tr|A0A0H2VAH7|A0A0H2VAH7_ECOL6	3	0.803	0.6	0.801	148	24	70	54	Glycerophosphoryl diester phosphodiesterase, periplasmic OS=Escherichia coli O6:H1 (strain CFT073 / ATCC 700928 / UPEC) OX=199310 GN=glpQ PE=4 SV=1
300	sp|P0ABA7|ATPG_ECOL6	3	0.802	0.69	0.831	147	3	101	43	ATP synthase gamma chain OS=Escherichia coli O6:H1 (strain CFT073 / ATCC 700928 / UPEC) OX=199310 GN=atpG PE=3 SV=1
242	tr|A0A0H2V830|A0A0H2V830_ECOL6	3	0.8	0.51	0.77	146	45	50	51	MltA-interacting protein OS=Escherichia coli O6:H1 (strain CFT073 / ATCC 700928 / UPEC) OX=199310 GN=yeaF PE=3 SV=1
149	sp|P60423|RL2_ECOL6	3	0.791	0.58	0.79	141	51	64	26	Large ribosomal subunit protein uL2 OS=Escherichia coli O6:H1 (strain CFT073 / ATCC 700928 / UPEC) OX=199310 GN=rplB PE=3 SV=2
48	sp|P0A941|BAMA_ECOL6	3	0.785	0.62	0.802	138	47	74	17	Outer membrane protein assembly factor BamA OS=Escherichia coli O6:H1 (strain CFT073 / ATCC 700928 / UPEC) OX=199310 GN=bamA PE=3 SV=1
363	sp|P61890|MDH_ECOL6	3	0.777	0.6	0.792	134	20	50	64	Malate dehydrogenase OS=Escherichia coli O6:H1 (strain CFT073 / ATCC 700928 / UPEC) OX=199310 GN=mdh PE=3 SV=1
347	tr|A0A0H2V705|A0A0H2V705_ECOL6	3	0.775	0.64	0.805	133	21	81	31	Outer membrane protein W OS=Escherichia coli O6:H1 (strain CFT073 / ATCC 700928 / UPEC) OX=199310 GN=ompW PE=4 SV=1
326	sp|P64597|DOLP_ECOL6	3	0.767	0.61	0.792	129	16	57	56	Outer membrane lipoprotein DolP OS=Escherichia coli O6:H1 (strain CFT073 / ATCC 700928 / UPEC) OX=199310 GN=dolP PE=3 SV=1
272	tr|A0A0H2VC70|A0A0H2VC70_ECOL6	3	0.762	0.56	0.774	127	51	47	29	Putative capsid structural protein of prophage OS=Escherichia coli O6:H1 (strain CFT073 / ATCC 700928 / UPEC) OX=199310 GN=c3171 PE=3 SV=1
39	tr|A0A0H2VB71|A0A0H2VB71_ECOL6	3	0.758	0.55	0.769	125	40	53	32	Putative outer membrane protein of prophage OS=Escherichia coli O6:H1 (strain CFT073 / ATCC 700928 / UPEC) OX=199310 GN=c3153 PE=4 SV=1
328	sp|P0A837|SUCC_ECOL6	3	0.758	0.62	0.793	125	26	70	29	Succinate--CoA ligase [ADP-forming] subunit beta OS=Escherichia coli O6:H1 (strain CFT073 / ATCC 700928 / UPEC) OX=199310 GN=sucC PE=3 SV=1
187	sp|Q8CVJ0|BTUB_ECOL6	3	0.755	0.61	0.788	124	29	68	27	Vitamin B12 transporter BtuB OS=Escherichia coli O6:H1 (strain CFT073 / ATCC 700928 / UPEC) OX=199310 GN=btuB PE=3 SV=2
174	tr|A0A0H2V4Y7|A0A0H2V4Y7_ECOL6	3	0.753	0.54	0.764	123	32	49	42	Acriflavine resistance protein A OS=Escherichia coli O6:H1 (strain CFT073 / ATCC 700928 / UPEC) OX=199310 GN=acrA PE=3 SV=1
246	sp|P0ABA1|ATPF_ECOL6	3	0.753	0.57	0.774	123	26	45	52	ATP synthase subunit b OS=Escherichia coli O6:H1 (strain CFT073 / ATCC 700928 / UPEC) OX=199310 GN=atpF PE=3 SV=1
28	tr|A0A0H2VCF4|A0A0H2VCF4_ECOL6	3	0.748	0.54	0.763	121	38	49	34	Lipoprotein nlpD OS=Escherichia coli O6:H1 (strain CFT073 / ATCC 700928 / UPEC) OX=199310 GN=nlpD PE=4 SV=1
124	tr|A0A0H2V922|A0A0H2V922_ECOL6	3	0.741	0.59	0.777	118	26	60	32	Colicin I receptor OS=Escherichia coli O6:H1 (strain CFT073 / ATCC 700928 / UPEC) OX=199310 GN=cirA PE=3 SV=1
118	tr|A0A0H2V9M1|A0A0H2V9M1_ECOL6	3	0.733	0.62	0.784	115	12	51	52	Outer membrane protein assembly factor BamB OS=Escherichia coli O6:H1 (strain CFT073 / ATCC 700928 / UPEC) OX=199310 GN=yfgL PE=3 SV=1
123	sp|P0AC03|BAMD_ECOL6	3	0.727	0.61	0.779	113	14	45	54	Outer membrane protein assembly factor BamD OS=Escherichia coli O6:H1 (strain CFT073 / ATCC 700928 / UPEC) OX=199310 GN=bamD PE=3 SV=1
249	tr|A0A0H2VBU3|A0A0H2VBU3_ECOL6	3	0.725	0.6	0.775	112	17	51	44	Outer membrane protein assembly factor BamC OS=Escherichia coli O6:H1 (strain CFT073 / ATCC 700928 / UPEC) OX=199310 GN=nlpB PE=3 SV=1
280	tr|A0A0H2V8D2|A0A0H2V8D2_ECOL6	3	0.716	0.67	0.795	109	7	68	34	Flagellar hook protein FlgE OS=Escherichia coli O6:H1 (strain CFT073 / ATCC 700928 / UPEC) OX=199310 GN=flgE PE=3 SV=1
237	sp|P0A7V1|RS2_ECOL6	3	0.713	0.6	0.771	108	17	53	38	Small ribosomal subunit protein uS2 OS=Escherichia coli O6:H1 (strain CFT073 / ATCC 700928 / UPEC) OX=199310 GN=rpsB PE=3 SV=2
275	tr|A0A0H2V5F4|A0A0H2V5F4_ECOL6	3	0.701	0.55	0.75	104	26	34	44	Pectinesterase OS=Escherichia coli O6:H1 (strain CFT073 / ATCC 700928 / UPEC) OX=199310 GN=ybhC PE=4 SV=1
351	tr|A0A0H2V4N5|A0A0H2V4N5_ECOL6	3	0.692	0.59	0.761	101	21	50	30	Aconitate hydratase B OS=Escherichia coli O6:H1 (strain CFT073 / ATCC 700928 / UPEC) OX=199310 GN=acnB PE=3 SV=1
190	tr|A0A0H2V511|A0A0H2V511_ECOL6	3	0.682	0.56	0.747	98	21	39	38	Protease VII OS=Escherichia coli O6:H1 (strain CFT073 / ATCC 700928 / UPEC) OX=199310 GN=ompT PE=3 SV=1
186	sp|P0A7V4|RS3_ECOL6	3	0.668	0.6	0.756	94	39	42	13	Small ribosomal subunit protein uS3 OS=Escherichia coli O6:H1 (strain CFT073 / ATCC 700928 / UPEC) OX=199310 GN=rpsC PE=3 SV=2
365	sp|Q8FBV2|TNAA_ECOL6	3	0.65	0.62	0.757	89	14	48	27	Tryptophanase OS=Escherichia coli O6:H1 (strain CFT073 / ATCC 700928 / UPEC) OX=199310 GN=tnaA PE=3 SV=2
165	sp|P0ADY2|PPID_ECOL6	3	0.621	0.55	0.724	82	20	30	32	Periplasmic chaperone PpiD OS=Escherichia coli O6:H1 (strain CFT073 / ATCC 700928 / UPEC) OX=199310 GN=ppiD PE=3 SV=1
354	tr|A0A0H2VDS4|A0A0H2VDS4_ECOL6	3	0.621	0.6	0.74	82	13	38	31	Methyl-accepting chemotaxis protein I OS=Escherichia coli O6:H1 (strain CFT073 / ATCC 700928 / UPEC) OX=199310 GN=tsr PE=3 SV=1
267	tr|A0A0H2VAC1|A0A0H2VAC1_ECOL6	3	0.613	0.52	0.711	80	26	30	24	Methyl-accepting chemotaxis protein II OS=Escherichia coli O6:H1 (strain CFT073 / ATCC 700928 / UPEC) OX=199310 GN=tar PE=3 SV=1
168	sp|P0A7L1|RL1_ECOL6	3	0.608	0.58	0.729	79	16	37	26	Large ribosomal subunit protein uL1 OS=Escherichia coli O6:H1 (strain CFT073 / ATCC 700928 / UPEC) OX=199310 GN=rplA PE=3 SV=2
395	tr|A0A0H2VBU8|A0A0H2VBU8_ECOL6	3	0.59	0.58	0.723	75	14	28	33	Hypothetical lipoprotein yiaD OS=Escherichia coli O6:H1 (strain CFT073 / ATCC 700928 / UPEC) OX=199310 GN=yiaD PE=4 SV=1
17	tr|A0A0H2VBS7|A0A0H2VBS7_ECOL6	3	0.58	0.62	0.733	73	8	37	28	Outer membrane protein slp OS=Escherichia coli O6:H1 (strain CFT073 / ATCC 700928 / UPEC) OX=199310 GN=slp PE=4 SV=1
221	sp|P62400|RL5_ECOL6	3	0.58	0.65	0.743	73	13	45	15	Large ribosomal subunit protein uL5 OS=Escherichia coli O6:H1 (strain CFT073 / ATCC 700928 / UPEC) OX=199310 GN=rplE PE=3 SV=2
261	sp|P0A7G7|RECA_ECOL6	3	0.58	0.6	0.727	73	20	38	15	Protein RecA OS=Escherichia coli O6:H1 (strain CFT073 / ATCC 700928 / UPEC) OX=199310 GN=recA PE=3 SV=2
222	tr|A0A0H2VDF7|A0A0H2VDF7_ECOL6	3	0.575	0.57	0.715	72	18	33	21	Protein HflK OS=Escherichia coli O6:H1 (strain CFT073 / ATCC 700928 / UPEC) OX=199310 GN=hflK PE=3 SV=1
234	sp|P0AAX9|YBIS_ECOL6	3	0.575	0.65	0.742	72	4	37	31	Probable L,D-transpeptidase YbiS OS=Escherichia coli O6:H1 (strain CFT073 / ATCC 700928 / UPEC) OX=199310 GN=ybiS PE=3 SV=1
177	tr|A0A0H2V9X8|A0A0H2V9X8_ECOL6	3	0.565	0.56	0.708	70	15	29	26	Putative capsid protein of prophage OS=Escherichia coli O6:H1 (strain CFT073 / ATCC 700928 / UPEC) OX=199310 GN=c3170 PE=4 SV=1
334	sp|P0ABC4|HFLC_ECOL6	3	0.565	0.58	0.715	70	15	34	21	Modulator of FtsH protease HflC OS=Escherichia coli O6:H1 (strain CFT073 / ATCC 700928 / UPEC) OX=199310 GN=hflC PE=3 SV=1
371	tr|A0A0H2V5Y0|A0A0H2V5Y0_ECOL6	3	0.56	0.63	0.73	69	9	39	21	Pyruvate dehydrogenase E1 component OS=Escherichia coli O6:H1 (strain CFT073 / ATCC 700928 / UPEC) OX=199310 GN=aceE PE=4 SV=1
273	tr|A0A0H2V9S5|A0A0H2V9S5_ECOL6	3	0.549	0.59	0.713	67	11	30	26	Protein ydgH OS=Escherichia coli O6:H1 (strain CFT073 / ATCC 700928 / UPEC) OX=199310 GN=ydgH PE=4 SV=1
15	tr|A0A0H2V7H3|A0A0H2V7H3_ECOL6	3	0.543	0.62	0.721	66	8	24	34	Hypothetical lipoprotein ydcL OS=Escherichia coli O6:H1 (strain CFT073 / ATCC 700928 / UPEC) OX=199310 GN=ydcL PE=4 SV=1
26	tr|A0A0H2VCK4|A0A0H2VCK4_ECOL6	3	0.543	0.61	0.718	66	9	33	24	Phospholipase A1 OS=Escherichia coli O6:H1 (strain CFT073 / ATCC 700928 / UPEC) OX=199310 GN=pldA PE=3 SV=1
11	sp|P0A7E6|PYRG_ECOL6	3	0.538	0.61	0.716	65	13	35	17	CTP synthase OS=Escherichia coli O6:H1 (strain CFT073 / ATCC 700928 / UPEC) OX=199310 GN=pyrG PE=3 SV=2
36	sp|Q8FLD1|TALB_ECOL6	3	0.538	0.62	0.719	65	13	37	15	Transaldolase B OS=Escherichia coli O6:H1 (strain CFT073 / ATCC 700928 / UPEC) OX=199310 GN=talB PE=3 SV=3
176	sp|P0A7V9|RS4_ECOL6	3	0.538	0.55	0.696	65	17	27	21	Small ribosomal subunit protein uS4 OS=Escherichia coli O6:H1 (strain CFT073 / ATCC 700928 / UPEC) OX=199310 GN=rpsD PE=3 SV=2
337	sp|P0A954|FABB_ECOL6	3	0.538	0.64	0.726	65	5	33	27	3-oxoacyl-[acyl-carrier-protein] synthase 1 OS=Escherichia coli O6:H1 (strain CFT073 / ATCC 700928 / UPEC) OX=199310 GN=fabB PE=3 SV=1
50	tr|A0A0H2V777|A0A0H2V777_ECOL6	3	0.532	0.63	0.721	64	6	34	24	Periplasmic oligopeptide-binding protein OS=Escherichia coli O6:H1 (strain CFT073 / ATCC 700928 / UPEC) OX=199310 GN=oppA PE=3 SV=1
384	tr|A0A0H2V5H1|A0A0H2V5H1_ECOL6	3	0.532	0.55	0.694	64	22	26	16	Nucleoside-specific channel-forming protein Tsx OS=Escherichia coli O6:H1 (strain CFT073 / ATCC 700928 / UPEC) OX=199310 GN=tsx PE=3 SV=1
245	tr|A0A0H2V7A3|A0A0H2V7A3_ECOL6	3	0.526	0.64	0.722	63	4	31	28	Penicillin-binding protein activator LpoB OS=Escherichia coli O6:H1 (strain CFT073 / ATCC 700928 / UPEC) OX=199310 GN=ycfM PE=3 SV=1
183	tr|A0A0H2V6M8|A0A0H2V6M8_ECOL6	3	0.52	0.61	0.71	62	10	33	19	Putative Lom-like outer membrane protein of prophage OS=Escherichia coli O6:H1 (strain CFT073 / ATCC 700928 / UPEC) OX=199310 GN=lomP PE=4 SV=1
250	sp|P0A9B3|G3P_ECOL6	3	0.52	0.63	0.717	62	12	36	14	Glyceraldehyde-3-phosphate dehydrogenase OS=Escherichia coli O6:H1 (strain CFT073 / ATCC 700928 / UPEC) OX=199310 GN=gapA PE=3 SV=2
386	tr|A0A0H2V9N9|A0A0H2V9N9_ECOL6	3	0.52	0.59	0.703	62	10	24	28	Putative head-DNA stabilization protein of prophage OS=Escherichia coli O6:H1 (strain CFT073 / ATCC 700928 / UPEC) OX=199310 GN=c3169 PE=4 SV=1
40	sp|P65293|YGDI_ECOL6	3	0.514	0.63	0.715	61	5	26	30	Uncharacterized lipoprotein YgdI OS=Escherichia coli O6:H1 (strain CFT073 / ATCC 700928 / UPEC) OX=199310 GN=ygdI PE=3 SV=1
224	sp|P0ADC2|LPTE_ECOL6	3	0.514	0.59	0.701	61	11	30	20	LPS-assembly lipoprotein LptE OS=Escherichia coli O6:H1 (strain CFT073 / ATCC 700928 / UPEC) OX=199310 GN=lptE PE=3 SV=1
21	sp|P0A7W2|RS5_ECOL6	3	0.502	0.61	0.704	59	10	32	17	Small ribosomal subunit protein uS5 OS=Escherichia coli O6:H1 (strain CFT073 / ATCC 700928 / UPEC) OX=199310 GN=rpsE PE=3 SV=2
162	tr|A0A0H2VB79|A0A0H2VB79_ECOL6	3	0.502	0.53	0.677	59	20	22	17	Putative tail component of prophage OS=Escherichia coli O6:H1 (strain CFT073 / ATCC 700928 / UPEC) OX=199310 GN=c3163 PE=4 SV=1
29	sp|P0ABB1|ATPA_ECOL6	3	0.496	0.62	0.705	58	16	32	10	ATP synthase subunit alpha OS=Escherichia coli O6:H1 (strain CFT073 / ATCC 700928 / UPEC) OX=199310 GN=atpA PE=3 SV=1
129	sp|P0ABH8|CISY_ECOL6	3	0.496	0.61	0.702	58	21	29	8	Citrate synthase OS=Escherichia coli O6:H1 (strain CFT073 / ATCC 700928 / UPEC) OX=199310 GN=gltA PE=3 SV=1
381	sp|P0AG56|RL6_ECOL6	3	0.496	0.59	0.695	58	10	27	21	Large ribosomal subunit protein uL6 OS=Escherichia coli O6:H1 (strain CFT073 / ATCC 700928 / UPEC) OX=199310 GN=rplF PE=3 SV=2
51	sp|Q8FFJ7|NUOCD_ECOL6	3	0.489	0.65	0.713	57	8	35	14	NADH-quinone oxidoreductase subunit C/D OS=Escherichia coli O6:H1 (strain CFT073 / ATCC 700928 / UPEC) OX=199310 GN=nuoC PE=3 SV=1
349	tr|A0A0H2VAN9|A0A0H2VAN9_ECOL6	3	0.489	0.62	0.703	57	7	21	29	VacJ lipoprotein OS=Escherichia coli O6:H1 (strain CFT073 / ATCC 700928 / UPEC) OX=199310 GN=vacJ PE=3 SV=1
356	tr|A0A0H2VA32|A0A0H2VA32_ECOL6	3	0.476	0.62	0.699	55	8	30	17	peptidoglycan lytic exotransglycosylase OS=Escherichia coli O6:H1 (strain CFT073 / ATCC 700928 / UPEC) OX=199310 GN=mltA PE=4 SV=1
146	sp|P67030|SYGB_ECOL6	3	0.47	0.63	0.7	54	10	32	12	Glycine--tRNA ligase beta subunit OS=Escherichia coli O6:H1 (strain CFT073 / ATCC 700928 / UPEC) OX=199310 GN=glyS PE=3 SV=2
253	sp|P0A8V3|RPOB_ECOL6	3	0.47	0.66	0.71	54	34	15	5	DNA-directed RNA polymerase subunit beta OS=Escherichia coli O6:H1 (strain CFT073 / ATCC 700928 / UPEC) OX=199310 GN=rpoB PE=3 SV=1
31	tr|A0A0H2V524|A0A0H2V524_ECOL6	3	0.463	0.59	0.684	53	13	27	13	Ferrienterobactin receptor OS=Escherichia coli O6:H1 (strain CFT073 / ATCC 700928 / UPEC) OX=199310 GN=fepA PE=3 SV=1
299	tr|A0A0H2VCL3|A0A0H2VCL3_ECOL6	3	0.449	0.63	0.693	51	4	24	23	Putative uroporphyrin-III C-methyltransferase OS=Escherichia coli O6:H1 (strain CFT073 / ATCC 700928 / UPEC) OX=199310 GN=hemX PE=4 SV=1
37	sp|P0A7Z5|RPOA_ECOL6	3	0.441	0.54	0.66	50	20	15	15	DNA-directed RNA polymerase subunit alpha OS=Escherichia coli O6:H1 (strain CFT073 / ATCC 700928 / UPEC) OX=199310 GN=rpoA PE=3 SV=1
127	tr|A0A0H2V7F1|A0A0H2V7F1_ECOL6	3	0.441	0.58	0.674	50	11	24	15	Putative conserved protein OS=Escherichia coli O6:H1 (strain CFT073 / ATCC 700928 / UPEC) OX=199310 GN=c0823 PE=4 SV=1
178	sp|P0A7J4|RL10_ECOL6	3	0.441	0.58	0.674	50	11	24	15	Large ribosomal subunit protein uL10 OS=Escherichia coli O6:H1 (strain CFT073 / ATCC 700928 / UPEC) OX=199310 GN=rplJ PE=3 SV=2
263	sp|P0ABZ7|SURA_ECOL6	3	0.434	0.66	0.698	49	6	31	12	Chaperone SurA OS=Escherichia coli O6:H1 (strain CFT073 / ATCC 700928 / UPEC) OX=199310 GN=surA PE=3 SV=1
247	sp|P0A6P2|EFTS_ECOL6	3	0.427	0.59	0.672	48	8	19	21	Elongation factor Ts OS=Escherichia coli O6:H1 (strain CFT073 / ATCC 700928 / UPEC) OX=199310 GN=tsf PE=3 SV=2
12	tr|A0A0H2VDD0|A0A0H2VDD0_ECOL6	3	0.419	0.59	0.67	47	12	24	11	Maltose operon periplasmic protein OS=Escherichia coli O6:H1 (strain CFT073 / ATCC 700928 / UPEC) OX=199310 GN=malM PE=4 SV=1
377	sp|P0A7T0|RS13_ECOL6	3	0.419	0.65	0.69	47	4	27	16	Small ribosomal subunit protein uS13 OS=Escherichia coli O6:H1 (strain CFT073 / ATCC 700928 / UPEC) OX=199310 GN=rpsM PE=3 SV=2
262	tr|A0A0H2V4T4|A0A0H2V4T4_ECOL6	3	0.411	0.63	0.68	46	22	20	4	Ferrichrome-iron receptor OS=Escherichia coli O6:H1 (strain CFT073 / ATCC 700928 / UPEC) OX=199310 GN=fhuA PE=3 SV=1
274	tr|A0A0H2V4U0|A0A0H2V4U0_ECOL6	3	0.411	0.55	0.654	46	11	17	18	peptidase Do OS=Escherichia coli O6:H1 (strain CFT073 / ATCC 700928 / UPEC) OX=199310 GN=htrA PE=4 SV=1
24	sp|P0AGF0|SUCD_ECOL6	3	0.403	0.68	0.694	45	4	30	11	Succinate--CoA ligase [ADP-forming] subunit alpha OS=Escherichia coli O6:H1 (strain CFT073 / ATCC 700928 / UPEC) OX=199310 GN=sucD PE=3 SV=2
32	sp|Q8FCB1|LLDD_ECOL6	3	0.403	0.54	0.648	45	12	15	18	L-lactate dehydrogenase OS=Escherichia coli O6:H1 (strain CFT073 / ATCC 700928 / UPEC) OX=199310 GN=lldD PE=3 SV=1
56	sp|P0ABB5|ATPB_ECOL6	3	0.395	0.63	0.675	44	10	26	8	ATP synthase subunit beta OS=Escherichia coli O6:H1 (strain CFT073 / ATCC 700928 / UPEC) OX=199310 GN=atpD PE=3 SV=2
136	sp|P0A8N4|SYK1_ECOL6	3	0.395	0.59	0.662	44	10	22	12	Lysine--tRNA ligase OS=Escherichia coli O6:H1 (strain CFT073 / ATCC 700928 / UPEC) OX=199310 GN=lysS PE=3 SV=2
291	tr|A0A0H2V4A0|A0A0H2V4A0_ECOL6	3	0.387	0.59	0.659	43	7	19	17	Lipoprotein OS=Escherichia coli O6:H1 (strain CFT073 / ATCC 700928 / UPEC) OX=199310 GN=yaeC PE=3 SV=1
292	tr|A0A0H2V692|A0A0H2V692_ECOL6	3	0.387	0.67	0.686	43	3	27	13	Flagellar hook-associated protein 1 OS=Escherichia coli O6:H1 (strain CFT073 / ATCC 700928 / UPEC) OX=199310 GN=flgK PE=3 SV=1
367	sp|P0A9M1|LON_ECOL6	3	0.387	0.67	0.686	43	3	27	13	Lon protease OS=Escherichia coli O6:H1 (strain CFT073 / ATCC 700928 / UPEC) OX=199310 GN=lon PE=3 SV=1
372	tr|A0A0H2V495|A0A0H2V495_ECOL6	3	0.387	0.62	0.669	43	11	24	8	Copper homeostasis protein cutF OS=Escherichia coli O6:H1 (strain CFT073 / ATCC 700928 / UPEC) OX=199310 GN=cutF PE=4 SV=1
374	sp|Q8CW45|LOLB_ECOL6	3	0.387	0.64	0.676	43	3	20	20	Outer-membrane lipoprotein LolB OS=Escherichia coli O6:H1 (strain CFT073 / ATCC 700928 / UPEC) OX=199310 GN=lolB PE=3 SV=2
45	sp|Q8FJN1|DING_ECOL6	3	0.379	0.55	0.643	42	12	12	18	ATP-dependent DNA helicase DinG OS=Escherichia coli O6:H1 (strain CFT073 / ATCC 700928 / UPEC) OX=199310 GN=dinG PE=3 SV=1
47	sp|P0ABJ2|CYOA_ECOL6	3	0.379	0.58	0.653	42	8	19	15	Cytochrome bo(3) ubiquinol oxidase subunit 2 OS=Escherichia coli O6:H1 (strain CFT073 / ATCC 700928 / UPEC) OX=199310 GN=cyoA PE=3 SV=1
184	tr|A0A0H2V6Z9|A0A0H2V6Z9_ECOL6	3	0.379	0.65	0.676	42	5	26	11	Enoyl-[acyl-carrier-protein] reductase [NADH] OS=Escherichia coli O6:H1 (strain CFT073 / ATCC 700928 / UPEC) OX=199310 GN=fabI PE=3 SV=1
297	sp|P69412|RCSF_ECOL6	3	0.379	0.64	0.673	42	3	18	21	Outer membrane lipoprotein RcsF OS=Escherichia coli O6:H1 (strain CFT073 / ATCC 700928 / UPEC) OX=199310 GN=rcsF PE=3 SV=1
170	tr|A0A0H2V5V1|A0A0H2V5V1_ECOL6	3	0.371	0.66	0.677	41	10	26	5	Bifunctional protein PutA OS=Escherichia coli O6:H1 (strain CFT073 / ATCC 700928 / UPEC) OX=199310 GN=putA PE=3 SV=1
355	sp|P0AG31|RHO_ECOL6	3	0.371	0.57	0.647	41	9	14	18	Transcription termination factor Rho OS=Escherichia coli O6:H1 (strain CFT073 / ATCC 700928 / UPEC) OX=199310 GN=rho PE=3 SV=1
25	sp|P0AA11|RL13_ECOL6	3	0.362	0.61	0.657	40	9	22	9	Large ribosomal subunit protein uL13 OS=Escherichia coli O6:H1 (strain CFT073 / ATCC 700928 / UPEC) OX=199310 GN=rplM PE=3 SV=1
52	tr|A0A0H2VB44|A0A0H2VB44_ECOL6	3	0.362	0.58	0.647	40	12	9	19	Mce/MlaD domain-containing protein OS=Escherichia coli O6:H1 (strain CFT073 / ATCC 700928 / UPEC) OX=199310 GN=yrbD PE=4 SV=1
345	tr|A0A0H2VCU4|A0A0H2VCU4_ECOL6	3	0.362	0.64	0.667	40	17	20	3	Formate dehydrogenase-O, major subunit OS=Escherichia coli O6:H1 (strain CFT073 / ATCC 700928 / UPEC) OX=199310 GN=fdoG PE=3 SV=1
378	tr|A0A0H2VAG2|A0A0H2VAG2_ECOL6	3	0.362	0.53	0.631	40	11	15	14	Hypothetical lipoprotein ygeR OS=Escherichia coli O6:H1 (strain CFT073 / ATCC 700928 / UPEC) OX=199310 GN=ygeR PE=4 SV=1
19	sp|P0A8M1|SYN_ECOL6	3	0.353	0.69	0.681	39	9	27	3	Asparagine--tRNA ligase OS=Escherichia coli O6:H1 (strain CFT073 / ATCC 700928 / UPEC) OX=199310 GN=asnS PE=3 SV=2
167	tr|A0A0H2V5C6|A0A0H2V5C6_ECOL6	3	0.353	0.62	0.658	39	7	22	10	Dihydrolipoyllysine-residue succinyltransferase component of 2-oxoglutarate dehydrogenase complex OS=Escherichia coli O6:H1 (strain CFT073 / ATCC 700928 / UPEC) OX=199310 GN=sucB PE=3 SV=1
340	tr|A0A0H2V9A8|A0A0H2V9A8_ECOL6	3	0.353	0.68	0.678	39	6	27	6	Phosphate acetyltransferase OS=Escherichia coli O6:H1 (strain CFT073 / ATCC 700928 / UPEC) OX=199310 GN=pta PE=3 SV=1
342	tr|A0A0H2VBP8|A0A0H2VBP8_ECOL6	3	0.353	0.64	0.664	39	6	23	10	Inner membrane lipoprotein DcrB OS=Escherichia coli O6:H1 (strain CFT073 / ATCC 700928 / UPEC) OX=199310 GN=dcrB PE=3 SV=1
248	tr|A0A0H2V9T3|A0A0H2V9T3_ECOL6	3	0.344	0.58	0.641	38	7	17	14	Protein ydgA OS=Escherichia coli O6:H1 (strain CFT073 / ATCC 700928 / UPEC) OX=199310 GN=ydgA PE=4 SV=1
30	tr|A0A0H2VDU7|A0A0H2VDU7_ECOL6	3	0.335	0.6	0.645	37	5	17	15	FimH protein OS=Escherichia coli O6:H1 (strain CFT073 / ATCC 700928 / UPEC) OX=199310 GN=fimH PE=4 SV=1
283	sp|P0A7R6|RS10_ECOL6	3	0.335	0.57	0.635	37	8	17	12	Small ribosomal subunit protein uS10 OS=Escherichia coli O6:H1 (strain CFT073 / ATCC 700928 / UPEC) OX=199310 GN=rpsJ PE=3 SV=1
352	tr|A0A0H2VC08|A0A0H2VC08_ECOL6	3	0.335	0.58	0.638	37	8	18	11	Membrane fusion protein biotin-lipoyl like domain-containing protein OS=Escherichia coli O6:H1 (strain CFT073 / ATCC 700928 / UPEC) OX=199310 GN=yhiI PE=4 SV=1
383	sp|P0ADW4|ZAPG_ECOL6	3	0.335	0.61	0.648	37	6	19	12	Z-ring associated protein G OS=Escherichia coli O6:H1 (strain CFT073 / ATCC 700928 / UPEC) OX=199310 GN=zapG PE=3 SV=2
128	sp|P0AA92|YEAY_ECOL6	3	0.326	0.63	0.652	36	4	19	13	Uncharacterized lipoprotein YeaY OS=Escherichia coli O6:H1 (strain CFT073 / ATCC 700928 / UPEC) OX=199310 GN=yeaY PE=3 SV=1
229	sp|P60724|RL4_ECOL6	3	0.326	0.63	0.652	36	4	19	13	Large ribosomal subunit protein uL4 OS=Escherichia coli O6:H1 (strain CFT073 / ATCC 700928 / UPEC) OX=199310 GN=rplD PE=3 SV=1
353	sp|Q8CWE6|LPTD_ECOL6	3	0.326	0.66	0.662	36	23	8	5	LPS-assembly protein LptD OS=Escherichia coli O6:H1 (strain CFT073 / ATCC 700928 / UPEC) OX=199310 GN=lptD PE=3 SV=1
38	tr|A0A0H2VCB0|A0A0H2VCB0_ECOL6	3	0.317	0.67	0.662	35	7	23	5	2-amino-3-ketobutyrate coenzyme A ligase OS=Escherichia coli O6:H1 (strain CFT073 / ATCC 700928 / UPEC) OX=199310 GN=kbl PE=3 SV=1
9	tr|A0A0H2VBG5|A0A0H2VBG5_ECOL6	3	0.307	0.66	0.656	34	8	22	4	Glycerol-3-phosphate dehydrogenase OS=Escherichia coli O6:H1 (strain CFT073 / ATCC 700928 / UPEC) OX=199310 GN=glpD PE=3 SV=1
180	tr|A0A0H2V8C9|A0A0H2V8C9_ECOL6	3	0.307	0.62	0.642	34	5	11	18	Hypothetical lipoprotein yedD OS=Escherichia coli O6:H1 (strain CFT073 / ATCC 700928 / UPEC) OX=199310 GN=yedD PE=4 SV=1
7	sp|Q8FAT5|SYK2_ECOL6	3	0.298	0.57	0.623	33	15	11	7	Lysine--tRNA ligase, heat inducible OS=Escherichia coli O6:H1 (strain CFT073 / ATCC 700928 / UPEC) OX=199310 GN=lysU PE=3 SV=3
193	sp|P0ADZ8|YAJC_ECOL6	3	0.288	0.6	0.629	32	7	17	8	Sec translocon accessory complex subunit YajC OS=Escherichia coli O6:H1 (strain CFT073 / ATCC 700928 / UPEC) OX=199310 GN=yajC PE=3 SV=1
373	tr|A0A0H2V7B6|A0A0H2V7B6_ECOL6	3	0.288	0.66	0.649	32	3	20	9	Putrescine-binding periplasmic protein OS=Escherichia coli O6:H1 (strain CFT073 / ATCC 700928 / UPEC) OX=199310 GN=potD PE=3 SV=1
288	tr|A0A0H2VE44|A0A0H2VE44_ECOL6	3	0.278	0.57	0.616	31	7	10	14	Cell division protein DamX OS=Escherichia coli O6:H1 (strain CFT073 / ATCC 700928 / UPEC) OX=199310 GN=damX PE=3 SV=1
148	tr|A0A0H2V8T7|A0A0H2V8T7_ECOL6	3	0.268	0.62	0.629	30	3	14	13	Isocitrate dehydrogenase [NADP] OS=Escherichia coli O6:H1 (strain CFT073 / ATCC 700928 / UPEC) OX=199310 GN=icdA PE=4 SV=1
389	sp|P0ADY4|RL14_ECOL6	3	0.268	0.57	0.613	30	9	14	7	Large ribosomal subunit protein uL14 OS=Escherichia coli O6:H1 (strain CFT073 / ATCC 700928 / UPEC) OX=199310 GN=rplN PE=3 SV=1
192	sp|P0AG45|RL17_ECOL6	3	0.258	0.6	0.619	29	8	15	6	Large ribosomal subunit protein bL17 OS=Escherichia coli O6:H1 (strain CFT073 / ATCC 700928 / UPEC) OX=199310 GN=rplQ PE=3 SV=1
244	sp|Q8FFX8|SYM_ECOL6	3	0.258	0.67	0.643	29	6	19	4	Methionine--tRNA ligase OS=Escherichia coli O6:H1 (strain CFT073 / ATCC 700928 / UPEC) OX=199310 GN=metG PE=3 SV=3
339	tr|A0A0H2V563|A0A0H2V563_ECOL6	3	0.258	0.66	0.639	29	5	19	5	Glutamate/aspartate Periplasmic binding protein OS=Escherichia coli O6:H1 (strain CFT073 / ATCC 700928 / UPEC) OX=199310 GN=ybeJ PE=4 SV=1
49	tr|A0A0H2V5N0|A0A0H2V5N0_ECOL6	3	0.248	0.62	0.623	28	4	15	9	Putative lipoprotein ybjP OS=Escherichia coli O6:H1 (strain CFT073 / ATCC 700928 / UPEC) OX=199310 GN=ybjP PE=4 SV=1
119	sp|Q8CVU7|FADL_ECOL6	3	0.248	0.55	0.599	28	7	9	12	Long-chain fatty acid transport protein OS=Escherichia coli O6:H1 (strain CFT073 / ATCC 700928 / UPEC) OX=199310 GN=fadL PE=3 SV=2
171	sp|P0AEB3|DACA_ECOL6	3	0.248	0.69	0.646	28	3	20	5	D-alanyl-D-alanine carboxypeptidase DacA OS=Escherichia coli O6:H1 (strain CFT073 / ATCC 700928 / UPEC) OX=199310 GN=dacA PE=3 SV=1
22	tr|A0A0H2VB11|A0A0H2VB11_ECOL6	3	0.237	0.61	0.616	27	4	9	14	Protein ygiW OS=Escherichia coli O6:H1 (strain CFT073 / ATCC 700928 / UPEC) OX=199310 GN=ygiW PE=4 SV=1
232	tr|A0A0H2VC21|A0A0H2VC21_ECOL6	3	0.237	0.52	0.586	27	10	9	8	Signal peptidase I OS=Escherichia coli O6:H1 (strain CFT073 / ATCC 700928 / UPEC) OX=199310 GN=lepB PE=3 SV=1
271	sp|P0A7L4|RL20_ECOL6	3	0.237	0.67	0.636	27	5	18	4	Large ribosomal subunit protein bL20 OS=Escherichia coli O6:H1 (strain CFT073 / ATCC 700928 / UPEC) OX=199310 GN=rplT PE=3 SV=2
268	sp|P69806|PTND_ECOL6	3	0.226	0.57	0.599	26	7	12	7	PTS system mannose-specific EIID component OS=Escherichia coli O6:H1 (strain CFT073 / ATCC 700928 / UPEC) OX=199310 GN=manZ PE=3 SV=1
359	sp|P0A9C6|GLN1B_ECOL6	3	0.226	0.51	0.579	26	8	9	9	Glutamine synthetase OS=Escherichia coli O6:H1 (strain CFT073 / ATCC 700928 / UPEC) OX=199310 GN=glnA PE=3 SV=2
14	sp|P0A7D5|PURA_ECOL6	3	0.216	0.68	0.632	25	4	17	4	Adenylosuccinate synthetase OS=Escherichia coli O6:H1 (strain CFT073 / ATCC 700928 / UPEC) OX=199310 GN=purA PE=3 SV=2
295	tr|A0A0H2V6X0|A0A0H2V6X0_ECOL6	3	0.216	0.63	0.615	25	8	14	3	Respiratory nitrate reductase 1 beta chain OS=Escherichia coli O6:H1 (strain CFT073 / ATCC 700928 / UPEC) OX=199310 GN=narH PE=4 SV=1
341	sp|P0ACB8|HEMY_ECOL6	3	0.216	0.64	0.619	25	2	13	10	Protein HemY OS=Escherichia coli O6:H1 (strain CFT073 / ATCC 700928 / UPEC) OX=199310 GN=hemY PE=3 SV=1
191	sp|P0ACJ9|CRP_ECOL6	3	0.205	0.65	0.618	24	5	15	4	cAMP-activated global transcriptional regulator CRP OS=Escherichia coli O6:H1 (strain CFT073 / ATCC 700928 / UPEC) OX=199310 GN=crp PE=3 SV=1
42	sp|P64582|YQJD_ECOL6	3	0.183	0.66	0.614	22	3	14	5	Uncharacterized protein YqjD OS=Escherichia coli O6:H1 (strain CFT073 / ATCC 700928 / UPEC) OX=199310 GN=yqjD PE=3 SV=1
13	sp|A0A0H2VFI8|ETTA_ECOL6	3	0.172	0.61	0.594	21	3	7	11	Energy-dependent translational throttle protein EttA OS=Escherichia coli O6:H1 (strain CFT073 / ATCC 700928 / UPEC) OX=199310 GN=ettA PE=1 SV=1
33	sp|P0AAJ6|FDOH_ECOL6	3	0.172	0.58	0.584	21	9	4	8	Formate dehydrogenase-O iron-sulfur subunit OS=Escherichia coli O6:H1 (strain CFT073 / ATCC 700928 / UPEC) OX=199310 GN=fdoH PE=3 SV=1
233	sp|P0ADK1|YIAF_ECOL6	3	0.172	0.6	0.591	21	6	11	4	Uncharacterized protein YiaF OS=Escherichia coli O6:H1 (strain CFT073 / ATCC 700928 / UPEC) OX=199310 GN=yiaF PE=4 SV=2
279	tr|A0A0H2VAM1|A0A0H2VAM1_ECOL6	3	0.172	0.53	0.567	21	8	7	6	L-asparaginase II OS=Escherichia coli O6:H1 (strain CFT073 / ATCC 700928 / UPEC) OX=199310 GN=ansB PE=3 SV=1
18	tr|A0A0H2V7S6|A0A0H2V7S6_ECOL6	3	0.16	0.56	0.573	20	9	5	6	Putative Rz endopeptidase from lambdoid prophage DLP12 OS=Escherichia coli O6:H1 (strain CFT073 / ATCC 700928 / UPEC) OX=199310 GN=c1563 PE=3 SV=1
336	tr|A0A0H2V629|A0A0H2V629_ECOL6	3	0.16	0.54	0.567	20	6	6	8	Penicillin-binding protein 1B OS=Escherichia coli O6:H1 (strain CFT073 / ATCC 700928 / UPEC) OX=199310 GN=mrcB PE=3 SV=1
35	sp|P0A8K2|PSD_ECOL6	3	0.149	0.54	0.563	19	7	5	7	Phosphatidylserine decarboxylase proenzyme OS=Escherichia coli O6:H1 (strain CFT073 / ATCC 700928 / UPEC) OX=199310 GN=psd PE=3 SV=1
370	sp|P0A7S0|RS11_ECOL6	3	0.149	0.59	0.58	19	3	8	8	Small ribosomal subunit protein uS11 OS=Escherichia coli O6:H1 (strain CFT073 / ATCC 700928 / UPEC) OX=199310 GN=rpsK PE=3 SV=2
392	sp|P0AC54|G6PD_ECOL6	3	0.149	0.6	0.583	19	4	10	5	Glucose-6-phosphate 1-dehydrogenase OS=Escherichia coli O6:H1 (strain CFT073 / ATCC 700928 / UPEC) OX=199310 GN=zwf PE=3 SV=1
196	tr|A0A0H2V661|A0A0H2V661_ECOL6	3	0.127	0.64	0.589	17	5	10	2	Glutamine transport ATP-binding protein glnQ OS=Escherichia coli O6:H1 (strain CFT073 / ATCC 700928 / UPEC) OX=199310 GN=glnQ PE=3 SV=1
270	tr|A0A0H2V6J6|A0A0H2V6J6_ECOL6	3	0.127	0.58	0.569	17	3	7	7	Putative Rz endopeptidase from lambdoid prophage DLP12 OS=Escherichia coli O6:H1 (strain CFT073 / ATCC 700928 / UPEC) OX=199310 GN=c1437 PE=3 SV=1
41	sp|P0A9A7|FTSZ_ECOL6	3	0.104	0.58	0.561	15	3	7	5	Cell division protein FtsZ OS=Escherichia coli O6:H1 (strain CFT073 / ATCC 700928 / UPEC) OX=199310 GN=ftsZ PE=3 SV=1
43	sp|P0A8F1|UPP_ECOL6	3	0.104	0.57	0.558	15	4	7	4	Uracil phosphoribosyltransferase OS=Escherichia coli O6:H1 (strain CFT073 / ATCC 700928 / UPEC) OX=199310 GN=upp PE=3 SV=1
53	sp|P0AFC4|NUOA_ECOL6	3	0.104	0.61	0.571	15	4	8	3	NADH-quinone oxidoreductase subunit A OS=Escherichia coli O6:H1 (strain CFT073 / ATCC 700928 / UPEC) OX=199310 GN=nuoA PE=3 SV=1
286	sp|P0A7W8|RS8_ECOL6	3	0.104	0.58	0.561	15	3	7	5	Small ribosomal subunit protein uS8 OS=Escherichia coli O6:H1 (strain CFT073 / ATCC 700928 / UPEC) OX=199310 GN=rpsH PE=3 SV=2
382	tr|A0A0H2VEI6|A0A0H2VEI6_ECOL6	3	0.104	0.5	0.535	15	5	5	5	Cyclic di-GMP-binding protein OS=Escherichia coli O6:H1 (strain CFT073 / ATCC 700928 / UPEC) OX=199310 GN=yhjN PE=3 SV=1
235	sp|P0A9V2|LPTB_ECOL6	3	0.093	0.55	0.548	14	4	4	6	Lipopolysaccharide export system ATP-binding protein LptB OS=Escherichia coli O6:H1 (strain CFT073 / ATCC 700928 / UPEC) OX=199310 GN=lptB PE=3 SV=2
284	tr|A0A0H2V832|A0A0H2V832_ECOL6	3	0.072	0.55	0.541	12	4	3	5	Chemotaxis protein CheA OS=Escherichia coli O6:H1 (strain CFT073 / ATCC 700928 / UPEC) OX=199310 GN=cheA PE=4 SV=1
55	tr|A0A0H2VBS4|A0A0H2VBS4_ECOL6	3	0.051	0.57	0.54	10	2	4	4	Cellulose synthase operon protein C OS=Escherichia coli O6:H1 (strain CFT073 / ATCC 700928 / UPEC) OX=199310 GN=yhjL PE=4 SV=1
230	tr|A0A0H2VEQ0|A0A0H2VEQ0_ECOL6	3	0.051	0.59	0.547	10	5	3	2	Dihydrolipoyllysine-residue succinyltransferase component of 2-oxoglutarate dehydrogenase complex OS=Escherichia coli O6:H1 (strain CFT073 / ATCC 700928 / UPEC) OX=199310 GN=c5034 PE=3 SV=1
175	sp|Q8FB83|RPOC_ECOL6	2	0.59	0.56	0.717	50	31	19		DNA-directed RNA polymerase subunit beta' OS=Escherichia coli O6:H1 (strain CFT073 / ATCC 700928 / UPEC) OX=199310 GN=rpoC PE=3 SV=1
166	sp|Q8CW90|FIU_ECOL6	2	0.326	0.58	0.635	24	8	16		Catecholate siderophore receptor Fiu OS=Escherichia coli O6:H1 (strain CFT073 / ATCC 700928 / UPEC) OX=199310 GN=fiu PE=3 SV=1
154	tr|A0A0H2VDF5|A0A0H2VDF5_ECOL6	2	0.268	0.55	0.606	20	8	12		Hydrogenase-2 large chain OS=Escherichia coli O6:H1 (strain CFT073 / ATCC 700928 / UPEC) OX=199310 GN=hybC PE=3 SV=1
179	sp|P0A9P1|DLDH_ECOL6	2	0.268	0.65	0.639	20	4	16		Dihydrolipoyl dehydrogenase OS=Escherichia coli O6:H1 (strain CFT073 / ATCC 700928 / UPEC) OX=199310 GN=lpdA PE=3 SV=2
188	tr|A0A0H2VB35|A0A0H2VB35_ECOL6	2	0.268	0.55	0.606	20	8	12		Putative conserved protein OS=Escherichia coli O6:H1 (strain CFT073 / ATCC 700928 / UPEC) OX=199310 GN=c3819 PE=4 SV=1
125	tr|A0A0H2VDV7|A0A0H2VDV7_ECOL6	2	0.253	0.59	0.614	19	6	13		Fumarate reductase flavoprotein subunit OS=Escherichia coli O6:H1 (strain CFT073 / ATCC 700928 / UPEC) OX=199310 GN=frdA PE=3 SV=1
194	tr|A0A0H2V6N9|A0A0H2V6N9_ECOL6	2	0.237	0.64	0.626	18	14	4		Bor protein homolog from lambdoid prophage DLP12 OS=Escherichia coli O6:H1 (strain CFT073 / ATCC 700928 / UPEC) OX=199310 GN=ybcU PE=4 SV=1
296	tr|A0A0H2V4S7|A0A0H2V4S7_ECOL6	2	0.172	0.67	0.614	14	2	12		Protein translocase subunit SecD OS=Escherichia coli O6:H1 (strain CFT073 / ATCC 700928 / UPEC) OX=199310 GN=secD PE=3 SV=1
20	tr|A0A0H2VB14|A0A0H2VB14_ECOL6	2	0.138	0.5	0.546	12	6	6		Formate acetyltransferase OS=Escherichia coli O6:H1 (strain CFT073 / ATCC 700928 / UPEC) OX=199310 GN=tdcE PE=3 SV=1
161	sp|P0ADT9|YGIM_ECOL6	2	0.138	0.58	0.573	12	8	4		Uncharacterized protein YgiM OS=Escherichia coli O6:H1 (strain CFT073 / ATCC 700928 / UPEC) OX=199310 GN=ygiM PE=3 SV=1
189	sp|P65624|YIDC_ECOL6	2	0.138	0.62	0.586	12	3	9		Membrane protein insertase YidC OS=Escherichia coli O6:H1 (strain CFT073 / ATCC 700928 / UPEC) OX=199310 GN=yidC PE=3 SV=1
135	sp|P0ACJ1|LRP_ECOL6	2	0.121	0.52	0.547	11	5	6		Leucine-responsive regulatory protein OS=Escherichia coli O6:H1 (strain CFT073 / ATCC 700928 / UPEC) OX=199310 GN=lrp PE=3 SV=2
195	tr|A0A0H2V863|A0A0H2V863_ECOL6	2	0.121	0.52	0.547	11	6	5		Flagellar M-ring protein OS=Escherichia coli O6:H1 (strain CFT073 / ATCC 700928 / UPEC) OX=199310 GN=fliF PE=3 SV=1
290	tr|A0A0H2VD47|A0A0H2VD47_ECOL6	2	0.121	0.52	0.547	11	6	5		Cell division protein FtsN OS=Escherichia coli O6:H1 (strain CFT073 / ATCC 700928 / UPEC) OX=199310 GN=ftsN PE=3 SV=1
257	sp|P0ABK0|CYDA_ECOL6	2	0.104	0.6	0.568	10	3	7		Cytochrome bd-I ubiquinol oxidase subunit 1 OS=Escherichia coli O6:H1 (strain CFT073 / ATCC 700928 / UPEC) OX=199310 GN=cydA PE=3 SV=1
285	tr|A0A0H2V977|A0A0H2V977_ECOL6	2	0.104	0.6	0.568	10	7	3		Ribonucleoside-diphosphate reductase OS=Escherichia coli O6:H1 (strain CFT073 / ATCC 700928 / UPEC) OX=199310 GN=nrdA PE=3 SV=1
397	sp|Q8FD11|MSCL_ECOL6	2	0.088	0.58	0.556	9	6	3		Large-conductance mechanosensitive channel OS=Escherichia coli O6:H1 (strain CFT073 / ATCC 700928 / UPEC) OX=199310 GN=mscL PE=3 SV=1
399	tr|A0A0H2V8D9|A0A0H2V8D9_ECOL6	2	0.088	0.53	0.539	9	5	4		Ribonuclease E OS=Escherichia coli O6:H1 (strain CFT073 / ATCC 700928 / UPEC) OX=199310 GN=rne PE=3 SV=1
44	tr|A0A0H2V7E6|A0A0H2V7E6_ECOL6	2	0.072	0.5	0.524	8	4	4		Tol-Pal system protein TolQ OS=Escherichia coli O6:H1 (strain CFT073 / ATCC 700928 / UPEC) OX=199310 GN=tolQ PE=3 SV=1
400	tr|A0A0H2V7Z4|A0A0H2V7Z4_ECOL6	2	0.072	0.56	0.544	8	3	5		Tail-specific protease OS=Escherichia coli O6:H1 (strain CFT073 / ATCC 700928 / UPEC) OX=199310 GN=prc PE=3 SV=1
10	sp|P0A9X5|MREB_ECOL6	2	0.056	0.54	0.532	7	4	3		Cell shape-determining protein MreB OS=Escherichia coli O6:H1 (strain CFT073 / ATCC 700928 / UPEC) OX=199310 GN=mreB PE=3 SV=1
103	sp|P66606|RS7_ECOL6	2	0.636	0.6	0.745	57		40	17	Recombination-associated protein RdgC OS=Escherichia coli O6:H1 (strain CFT073 / ATCC 700928 / UPEC) OX=199310 GN=rdgC PE=3 SV=2
315	sp|P0AEH6|ELAB_ECOL6	2	0.604	0.52	0.708	52		24	28	PTS system glucose-specific EIIA component OS=Escherichia coli O6:H1 (strain CFT073 / ATCC 700928 / UPEC) OX=199310 GN=crr PE=3 SV=2
240	sp|Q8FLB0|CARB_ECOL6	2	0.59	0.59	0.727	50		34	16	Ribose-phosphate pyrophosphokinase OS=Escherichia coli O6:H1 (strain CFT073 / ATCC 700928 / UPEC) OX=199310 GN=prs PE=3 SV=2
310	tr|A0A0H2V5U5|A0A0H2V5U5_ECOL6	2	0.567	0.59	0.719	47		32	15	Membrane-bound lytic murein transglycosylase B OS=Escherichia coli O6:H1 (strain CFT073 / ATCC 700928 / UPEC) OX=199310 GN=mltB PE=4 SV=1
62	tr|A0A0H2VA40|A0A0H2VA40_ECOL6	2	0.535	0.51	0.682	43		21	22	Putative DNA N-6-adenine-methyltransferase of bacteriophage OS=Escherichia coli O6:H1 (strain CFT073 / ATCC 700928 / UPEC) OX=199310 GN=c1555 PE=4 SV=1
385	tr|A0A0H2V5D5|A0A0H2V5D5_ECOL6	2	0.526	0.52	0.682	42		23	19	NADH-quinone oxidoreductase subunit F OS=Escherichia coli O6:H1 (strain CFT073 / ATCC 700928 / UPEC) OX=199310 GN=nuoF PE=3 SV=1
265	tr|A0A0H2V6D5|A0A0H2V6D5_ECOL6	2	0.499	0.56	0.686	39		24	15	Lysozyme OS=Escherichia coli O6:H1 (strain CFT073 / ATCC 700928 / UPEC) OX=199310 GN=ybcS PE=3 SV=1
309	sp|P0AEE6|MGLB_ECOL6	2	0.48	0.52	0.667	37		20	17	Transaldolase A OS=Escherichia coli O6:H1 (strain CFT073 / ATCC 700928 / UPEC) OX=199310 GN=talA PE=3 SV=1
238	sp|P65764|FKBA_ECOL6	2	0.459	0.52	0.66	35		19	16	Periplasmic nitrate reductase OS=Escherichia coli O6:H1 (strain CFT073 / ATCC 700928 / UPEC) OX=199310 GN=napA PE=3 SV=1
122	tr|A0A0H2VF34|A0A0H2VF34_ECOL6	2	0.438	0.54	0.659	33		14	19	Iron uptake system component EfeO OS=Escherichia coli O6:H1 (strain CFT073 / ATCC 700928 / UPEC) OX=199310 GN=efeO PE=2 SV=1
101	sp|P0AC39|ASPA_ECOL6	2	0.415	0.62	0.678	31		23	8	Large ribosomal subunit protein uL22 OS=Escherichia coli O6:H1 (strain CFT073 / ATCC 700928 / UPEC) OX=199310 GN=rplV PE=3 SV=1
391	sp|P0A826|GLYA_ECOL6	2	0.415	0.6	0.672	31		22	9	Transcriptional regulatory protein RcsB OS=Escherichia coli O6:H1 (strain CFT073 / ATCC 700928 / UPEC) OX=199310 GN=rcsB PE=3 SV=1
207	tr|A0A0H2V9B9|A0A0H2V9B9_ECOL6	2	0.379	0.62	0.666	28		21	7	DNA gyrase subunit B OS=Escherichia coli O6:H1 (strain CFT073 / ATCC 700928 / UPEC) OX=199310 GN=gyrB PE=3 SV=1
105	tr|A0A0H2V7Z8|A0A0H2V7Z8_ECOL6	2	0.366	0.69	0.685	27		24	3	ABC transporter Periplasmic binding protein ytfQ OS=Escherichia coli O6:H1 (strain CFT073 / ATCC 700928 / UPEC) OX=199310 GN=ytfQ PE=4 SV=1
153	sp|Q8FJ91|PYRD_ECOL6	2	0.366	0.53	0.632	27		12	15	sn-glycerol-3-phosphate-binding periplasmic protein UgpB OS=Escherichia coli O6:H1 (strain CFT073 / ATCC 700928 / UPEC) OX=199310 GN=ugpB PE=3 SV=1
255	sp|Q8CW55|FLGH_ECOL6	2	0.353	0.52	0.624	26		14	12	Probable N-acetylmuramoyl-L-alanine amidase ybjR OS=Escherichia coli O6:H1 (strain CFT073 / ATCC 700928 / UPEC) OX=199310 GN=ybjR PE=4 SV=1
335	sp|P59243|EMTA_ECOL6	2	0.353	0.5	0.618	26		13	13	Aspartate ammonia-lyase OS=Escherichia coli O6:H1 (strain CFT073 / ATCC 700928 / UPEC) OX=199310 GN=aspA PE=3 SV=1
358	sp|P0A7J8|RL11_ECOL6	2	0.353	0.58	0.644	26		17	9	Small ribosomal subunit protein uS7 OS=Escherichia coli O6:H1 (strain CFT073 / ATCC 700928 / UPEC) OX=199310 GN=rpsG PE=3 SV=2
198	sp|P66071|RL15_ECOL6	2	0.34	0.55	0.63	25		15	10	serine-type D-Ala-D-Ala carboxypeptidase OS=Escherichia coli O6:H1 (strain CFT073 / ATCC 700928 / UPEC) OX=199310 GN=dacC PE=3 SV=1
379	sp|P0A6Q0|ENO_ECOL6	2	0.34	0.53	0.623	25		14	11	Pyruvate kinase OS=Escherichia coli O6:H1 (strain CFT073 / ATCC 700928 / UPEC) OX=199310 GN=pykA PE=3 SV=1
64	tr|A0A0H2V918|A0A0H2V918_ECOL6	2	0.312	0.55	0.621	23		14	9	Molybdopterin molybdenumtransferase OS=Escherichia coli O6:H1 (strain CFT073 / ATCC 700928 / UPEC) OX=199310 GN=moeA PE=3 SV=1
203	sp|P0ADQ8|YGAM_ECOL6	2	0.312	0.6	0.637	23		16	7	Oxidative stress defense protein OS=Escherichia coli O6:H1 (strain CFT073 / ATCC 700928 / UPEC) OX=199310 GN=yggE PE=4 SV=1
172	sp|P0ADZ5|RS15_ECOL6	2	0.298	0.61	0.636	22		16	6	Outer membrane lipoprotein Blc OS=Escherichia coli O6:H1 (strain CFT073 / ATCC 700928 / UPEC) OX=199310 GN=blc PE=3 SV=1
61	sp|P0A718|KPRS_ECOL6	2	0.283	0.54	0.608	21		12	9	Protease HtpX OS=Escherichia coli O6:H1 (strain CFT073 / ATCC 700928 / UPEC) OX=199310 GN=htpX PE=3 SV=1
104	tr|A0A0H2V6B0|A0A0H2V6B0_ECOL6	2	0.283	0.65	0.644	21		17	4	Flagellar basal-body rod protein FlgG OS=Escherichia coli O6:H1 (strain CFT073 / ATCC 700928 / UPEC) OX=199310 GN=flgG PE=3 SV=1
269	tr|A0A0H2VC64|A0A0H2VC64_ECOL6	2	0.283	0.51	0.598	21		10	11	Dihydroorotate dehydrogenase (quinone) OS=Escherichia coli O6:H1 (strain CFT073 / ATCC 700928 / UPEC) OX=199310 GN=pyrD PE=3 SV=2
151	sp|P0ABX6|FLGG_ECOL6	2	0.268	0.67	0.646	20		17	3	Glucose-1-phosphatase OS=Escherichia coli O6:H1 (strain CFT073 / ATCC 700928 / UPEC) OX=199310 GN=c1138 PE=4 SV=1
156	sp|Q8FBC0|HSLU_ECOL6	2	0.268	0.57	0.613	20		13	7	ATP-dependent protease ATPase subunit HslU OS=Escherichia coli O6:H1 (strain CFT073 / ATCC 700928 / UPEC) OX=199310 GN=hslU PE=3 SV=1
78	sp|Q8FJ35|EFEO_ECOL6	2	0.253	0.57	0.608	19		7	12	Hypothetical lipoprotein yajI OS=Escherichia coli O6:H1 (strain CFT073 / ATCC 700928 / UPEC) OX=199310 GN=yajI PE=4 SV=1
319	tr|A0A0H2V9I1|A0A0H2V9I1_ECOL6	2	0.253	0.51	0.588	19		9	10	FimG protein OS=Escherichia coli O6:H1 (strain CFT073 / ATCC 700928 / UPEC) OX=199310 GN=fimG PE=4 SV=1
366	sp|Q8FD82|OBG_ECOL6	2	0.253	0.54	0.598	19		11	8	Uncharacterized protein YibN OS=Escherichia coli O6:H1 (strain CFT073 / ATCC 700928 / UPEC) OX=199310 GN=yibN PE=3 SV=1
239	sp|P0A7D8|PUR7_ECOL6	2	0.237	0.58	0.606	18		12	6	Small ribosomal subunit protein uS9 OS=Escherichia coli O6:H1 (strain CFT073 / ATCC 700928 / UPEC) OX=199310 GN=rpsI PE=3 SV=2
266	tr|A0A0H2VDU9|A0A0H2VDU9_ECOL6	2	0.237	0.56	0.599	18		7	11	Small ribosomal subunit protein uS15 OS=Escherichia coli O6:H1 (strain CFT073 / ATCC 700928 / UPEC) OX=199310 GN=rpsO PE=3 SV=2
368	tr|A0A0H2VD01|A0A0H2VD01_ECOL6	2	0.237	0.56	0.599	18		11	7	Large ribosomal subunit protein uL15 OS=Escherichia coli O6:H1 (strain CFT073 / ATCC 700928 / UPEC) OX=199310 GN=rplO PE=3 SV=1
254	tr|A0A0H2V9W8|A0A0H2V9W8_ECOL6	2	0.221	0.6	0.607	17		12	5	2-dehydro-3-deoxyphosphooctonate aldolase OS=Escherichia coli O6:H1 (strain CFT073 / ATCC 700928 / UPEC) OX=199310 GN=kdsA PE=3 SV=1
158	tr|A0A0H2VGH2|A0A0H2VGH2_ECOL6	2	0.205	0.5	0.568	16		8	8	Uncharacterized protein YgaM OS=Escherichia coli O6:H1 (strain CFT073 / ATCC 700928 / UPEC) OX=199310 GN=ygaM PE=3 SV=2
199	sp|Q8FHZ8|KDSA_ECOL6	2	0.205	0.53	0.578	16		9	7	Chaperone protein Skp OS=Escherichia coli O6:H1 (strain CFT073 / ATCC 700928 / UPEC) OX=199310 GN=skp PE=3 SV=1
318	sp|P0AFH9|OSMY_ECOL6	2	0.205	0.62	0.608	16		12	4	Aconitate hydratase OS=Escherichia coli O6:H1 (strain CFT073 / ATCC 700928 / UPEC) OX=199310 GN=acnA PE=3 SV=1
360	tr|A0A0H2VE59|A0A0H2VE59_ECOL6	2	0.205	0.56	0.588	16		10	6	AsmA domain-containing protein OS=Escherichia coli O6:H1 (strain CFT073 / ATCC 700928 / UPEC) OX=199310 GN=yicH PE=4 SV=1
206	sp|P0AEU8|SKP_ECOL6	2	0.188	0.52	0.569	15		7	8	Phage shock protein A OS=Escherichia coli O6:H1 (strain CFT073 / ATCC 700928 / UPEC) OX=199310 GN=pspA PE=3 SV=1
227	tr|A0A0H2V8S7|A0A0H2V8S7_ECOL6	2	0.188	0.55	0.579	15		6	9	Lipoprotein NlpI OS=Escherichia coli O6:H1 (strain CFT073 / ATCC 700928 / UPEC) OX=199310 GN=nlpI PE=3 SV=1
252	sp|P0AEQ4|GLNH_ECOL6	2	0.188	0.55	0.579	15		9	6	Alpha helix protein OS=Escherichia coli O6:H1 (strain CFT073 / ATCC 700928 / UPEC) OX=199310 GN=yfhG PE=4 SV=1
320	sp|Q8FJP8|UVRB_ECOL6	2	0.188	0.65	0.613	15		12	3	Ancillary SecYEG translocon subunit OS=Escherichia coli O6:H1 (strain CFT073 / ATCC 700928 / UPEC) OX=199310 GN=yfgM PE=3 SV=1
58	sp|Q8FKD5|RDGC_ECOL6	2	0.172	0.64	0.604	14		11	3	Periplasmic beta-glucosidase OS=Escherichia coli O6:H1 (strain CFT073 / ATCC 700928 / UPEC) OX=199310 GN=bglX PE=3 SV=1
79	sp|P61176|RL22_ECOL6	2	0.172	0.54	0.571	14		6	8	Large ribosomal subunit protein uL3 OS=Escherichia coli O6:H1 (strain CFT073 / ATCC 700928 / UPEC) OX=199310 GN=rplC PE=3 SV=1
111	tr|A0A0H2VAA7|A0A0H2VAA7_ECOL6	2	0.172	0.57	0.581	14		5	9	FKBP-type peptidyl-prolyl cis-trans isomerase FkpA OS=Escherichia coli O6:H1 (strain CFT073 / ATCC 700928 / UPEC) OX=199310 GN=fkpA PE=3 SV=1
159	sp|P0AG28|YIBN_ECOL6	2	0.172	0.64	0.604	14		11	3	Phosphoribosylaminoimidazole-succinocarboxamide synthase OS=Escherichia coli O6:H1 (strain CFT073 / ATCC 700928 / UPEC) OX=199310 GN=purC PE=3 SV=1
225	tr|A0A0H2V9S2|A0A0H2V9S2_ECOL6	2	0.172	0.54	0.571	14		8	6	Carbamoyl-phosphate synthase large chain OS=Escherichia coli O6:H1 (strain CFT073 / ATCC 700928 / UPEC) OX=199310 GN=carB PE=3 SV=3
369	sp|Q8FL61|SECA_ECOL6	2	0.172	0.57	0.581	14		9	5	Glutamine-binding periplasmic protein OS=Escherichia coli O6:H1 (strain CFT073 / ATCC 700928 / UPEC) OX=199310 GN=glnH PE=3 SV=1
387	sp|P0AAI6|FABF_ECOL6	2	0.172	0.54	0.571	14		6	8	Putative tail component of prophage OS=Escherichia coli O6:H1 (strain CFT073 / ATCC 700928 / UPEC) OX=199310 GN=c3160 PE=3 SV=1
150	sp|P65812|HTPX_ECOL6	2	0.155	0.56	0.572	13		5	8	Flagellar L-ring protein OS=Escherichia coli O6:H1 (strain CFT073 / ATCC 700928 / UPEC) OX=199310 GN=flgH PE=3 SV=2
155	tr|A0A0H2V5Y8|A0A0H2V5Y8_ECOL6	2	0.155	0.56	0.572	13		8	5	Paraquat-inducible protein B OS=Escherichia coli O6:H1 (strain CFT073 / ATCC 700928 / UPEC) OX=199310 GN=pqiB PE=4 SV=1
236	sp|P60439|RL3_ECOL6	2	0.155	0.59	0.582	13		9	4	Flagellar hook-associated protein 3 OS=Escherichia coli O6:H1 (strain CFT073 / ATCC 700928 / UPEC) OX=199310 GN=flgL PE=3 SV=1
313	sp|P0AC60|GLRX2_ECOL6	2	0.155	0.52	0.558	13		7	6	peptidoglycan lytic exotransglycosylase OS=Escherichia coli O6:H1 (strain CFT073 / ATCC 700928 / UPEC) OX=199310 GN=slt PE=3 SV=1
375	sp|P0AF71|YJEI_ECOL6	2	0.155	0.52	0.558	13		6	7	Periplasmic dipeptide transport protein OS=Escherichia coli O6:H1 (strain CFT073 / ATCC 700928 / UPEC) OX=199310 GN=dppA PE=3 SV=1
390	tr|A0A0H2V902|A0A0H2V902_ECOL6	2	0.155	0.63	0.595	13		10	3	Glucans biosynthesis protein G OS=Escherichia coli O6:H1 (strain CFT073 / ATCC 700928 / UPEC) OX=199310 GN=mdoG PE=3 SV=1
82	sp|P69408|RCSB_ECOL6	2	0.138	0.5	0.546	12		6	6	D-galactose/methyl-galactoside binding periplasmic protein MglB OS=Escherichia coli O6:H1 (strain CFT073 / ATCC 700928 / UPEC) OX=199310 GN=mglB PE=3 SV=1
110	tr|A0A0H2V5H3|A0A0H2V5H3_ECOL6	2	0.138	0.58	0.573	12		4	8	Glucose-1-phosphatase OS=Escherichia coli O6:H1 (strain CFT073 / ATCC 700928 / UPEC) OX=199310 GN=agp PE=4 SV=1
210	tr|A0A0H2VC02|A0A0H2VC02_ECOL6	2	0.138	0.58	0.573	12		8	4	Glutaredoxin 2 OS=Escherichia coli O6:H1 (strain CFT073 / ATCC 700928 / UPEC) OX=199310 GN=grxB PE=3 SV=1
218	tr|A0A0H2V9D5|A0A0H2V9D5_ECOL6	2	0.138	0.5	0.546	12		6	6	Protein ElaB OS=Escherichia coli O6:H1 (strain CFT073 / ATCC 700928 / UPEC) OX=199310 GN=elaB PE=3 SV=1
226	tr|A0A0H2VBW4|A0A0H2VBW4_ECOL6	2	0.138	0.58	0.573	12		8	4	NAD-dependent malic enzyme OS=Escherichia coli O6:H1 (strain CFT073 / ATCC 700928 / UPEC) OX=199310 GN=maeA PE=3 SV=2
388	sp|Q8FL03|ACCA_ECOL6	2	0.138	0.58	0.573	12		8	4	Osmotically-inducible protein Y OS=Escherichia coli O6:H1 (strain CFT073 / ATCC 700928 / UPEC) OX=199310 GN=osmY PE=3 SV=1
59	sp|P69784|PTGA_ECOL6	2	0.121	0.52	0.547	11		6	5	RpoE-regulated lipoprotein OS=Escherichia coli O6:H1 (strain CFT073 / ATCC 700928 / UPEC) OX=199310 GN=yfeY PE=4 SV=1
77	sp|Q8CVW4|NAPA_ECOL6	2	0.121	0.57	0.564	11		7	4	UvrABC system protein B OS=Escherichia coli O6:H1 (strain CFT073 / ATCC 700928 / UPEC) OX=199310 GN=uvrB PE=3 SV=3
88	sp|Q8CVL9|UGPB_ECOL6	2	0.121	0.52	0.547	11		5	6	Protein yrbC OS=Escherichia coli O6:H1 (strain CFT073 / ATCC 700928 / UPEC) OX=199310 GN=yrbC PE=4 SV=1
338	tr|A0A0H2VDQ4|A0A0H2VDQ4_ECOL6	2	0.121	0.52	0.547	11		6	5	Endo-type membrane-bound lytic murein transglycosylase A OS=Escherichia coli O6:H1 (strain CFT073 / ATCC 700928 / UPEC) OX=199310 GN=emtA PE=3 SV=2
376	sp|P0C067|MLTC_ECOL6	2	0.121	0.57	0.564	11		4	7	FimF protein OS=Escherichia coli O6:H1 (strain CFT073 / ATCC 700928 / UPEC) OX=199310 GN=fimF PE=4 SV=1
67	tr|A0A0H2V6R2|A0A0H2V6R2_ECOL6	2	0.104	0.6	0.568	10		3	7	Protein erfK/srfK OS=Escherichia coli O6:H1 (strain CFT073 / ATCC 700928 / UPEC) OX=199310 GN=erfK PE=3 SV=1
68	sp|P0A868|TALA_ECOL6	2	0.104	0.6	0.568	10		7	3	Large ribosomal subunit protein uL11 OS=Escherichia coli O6:H1 (strain CFT073 / ATCC 700928 / UPEC) OX=199310 GN=rplK PE=3 SV=2
98	tr|A0A0H2V5R6|A0A0H2V5R6_ECOL6	2	0.104	0.55	0.551	10		4	6	D-ribose-binding periplasmic protein OS=Escherichia coli O6:H1 (strain CFT073 / ATCC 700928 / UPEC) OX=199310 GN=rbsB PE=4 SV=1
220	sp|P0AFB2|NLPI_ECOL6	2	0.104	0.5	0.535	10		5	5	GTPase HflX OS=Escherichia coli O6:H1 (strain CFT073 / ATCC 700928 / UPEC) OX=199310 GN=hflX PE=3 SV=1
362	tr|A0A0H2VF40|A0A0H2VF40_ECOL6	2	0.104	0.55	0.551	10		6	4	GTPase Obg OS=Escherichia coli O6:H1 (strain CFT073 / ATCC 700928 / UPEC) OX=199310 GN=obg PE=3 SV=1
83	tr|A0A0H2VCI1|A0A0H2VCI1_ECOL6	2	0.088	0.58	0.556	9		6	3	DNA recombination protein RmuC OS=Escherichia coli O6:H1 (strain CFT073 / ATCC 700928 / UPEC) OX=199310 GN=yigN PE=3 SV=1
163	sp|P0A7X4|RS9_ECOL6	2	0.088	0.58	0.556	9		6	3	Protein translocase subunit SecA OS=Escherichia coli O6:H1 (strain CFT073 / ATCC 700928 / UPEC) OX=199310 GN=secA PE=3 SV=1
63	tr|A0A0H2V6Q8|A0A0H2V6Q8_ECOL6	2	0.072	0.56	0.544	8		5	3	Uncharacterized protein YjeI OS=Escherichia coli O6:H1 (strain CFT073 / ATCC 700928 / UPEC) OX=199310 GN=yjeI PE=3 SV=1
86	tr|A0A0H2VE23|A0A0H2VE23_ECOL6	2	0.072	0.5	0.524	8		4	4	Membrane-bound lytic murein transglycosylase C OS=Escherichia coli O6:H1 (strain CFT073 / ATCC 700928 / UPEC) OX=199310 GN=mltC PE=3 SV=1
343	tr|A0A0H2V9U4|A0A0H2V9U4_ECOL6	2	0.056	0.54	0.532	7		4	3	Enolase OS=Escherichia coli O6:H1 (strain CFT073 / ATCC 700928 / UPEC) OX=199310 GN=eno PE=3 SV=2
157	tr|A0A0H2V4U4|A0A0H2V4U4_ECOL6	2	0.042	0.5	0.514	6		3	3	YbgF trimerisation domain-containing protein OS=Escherichia coli O6:H1 (strain CFT073 / ATCC 700928 / UPEC) OX=199310 GN=ybgF PE=4 SV=1
256	tr|A0A0H2V6N0|A0A0H2V6N0_ECOL6	2	0.042	0.5	0.514	6		3	3	3-oxoacyl-[acyl-carrier-protein] synthase 2 OS=Escherichia coli O6:H1 (strain CFT073 / ATCC 700928 / UPEC) OX=199310 GN=fabF PE=3 SV=2
317	sp|Q8FHH1|MAO1_ECOL6	2	0.042	0.5	0.514	6		3	3	Acetyl-coenzyme A carboxylase carboxyl transferase subunit alpha OS=Escherichia coli O6:H1 (strain CFT073 / ATCC 700928 / UPEC) OX=199310 GN=accA PE=3 SV=1
321	tr|A0A0H2VCU1|A0A0H2VCU1_ECOL6	2	0.042	0.5	0.514	6		3	3	Phosphoenolpyruvate synthase OS=Escherichia coli O6:H1 (strain CFT073 / ATCC 700928 / UPEC) OX=199310 GN=ppsA PE=3 SV=1
305	sp|P67555|OPGG_ECOL6	2	0.029	0.55	0.526	5		3	2	Serine hydroxymethyltransferase OS=Escherichia coli O6:H1 (strain CFT073 / ATCC 700928 / UPEC) OX=199310 GN=glyA PE=3 SV=1
301	tr|A0A0H2VC87|A0A0H2VC87_ECOL6	2	0.221	0.57	0.597	17	6		11	Protein YmfL OS=Escherichia coli O6:H1 (strain CFT073 / ATCC 700928 / UPEC) OX=199310 GN=ymfL PE=4 SV=1
298	tr|A0A0H2V839|A0A0H2V839_ECOL6	1	0.489	0	0.496	19	19			nitrate reductase (quinone) OS=Escherichia coli O6:H1 (strain CFT073 / ATCC 700928 / UPEC) OX=199310 GN=narG PE=3 SV=1
289	tr|A0A0H2VB83|A0A0H2VB83_ECOL6	1	0.138	0	0.379	6	6			Acriflavine resistance protein E OS=Escherichia coli O6:H1 (strain CFT073 / ATCC 700928 / UPEC) OX=199310 GN=acrE PE=3 SV=1
402	sp|P69742|MBHT_ECOL6	1	0.138	0	0.379	6	6			Hydrogenase-2 small chain OS=Escherichia coli O6:H1 (strain CFT073 / ATCC 700928 / UPEC) OX=199310 GN=hybO PE=3 SV=1
401	sp|Q8FGQ9|SYD_ECOL6	1	0.104	0	0.368	5	5			Aspartate--tRNA ligase OS=Escherichia coli O6:H1 (strain CFT073 / ATCC 700928 / UPEC) OX=199310 GN=aspS PE=3 SV=1
398	sp|P0A7A8|PLSB_ECOL6	1	0.072	0	0.357	4	4			Glycerol-3-phosphate acyltransferase OS=Escherichia coli O6:H1 (strain CFT073 / ATCC 700928 / UPEC) OX=199310 GN=plsB PE=3 SV=2
16	sp|P0ABI5|CORA_ECOL6	1	0.042	0	0.347	3	3			Magnesium transport protein CorA OS=Escherichia coli O6:H1 (strain CFT073 / ATCC 700928 / UPEC) OX=199310 GN=corA PE=3 SV=1
287	tr|A0A0H2V7D8|A0A0H2V7D8_ECOL6	1	0.042	0	0.347	3	3			Aldehyde-dehydrogenase like protein yneI OS=Escherichia coli O6:H1 (strain CFT073 / ATCC 700928 / UPEC) OX=199310 GN=yneI PE=3 SV=1
57	tr|A0A0H2V6J4|A0A0H2V6J4_ECOL6	1	0.654	0	0.551	30		30		Outer membrane pore protein E OS=Escherichia coli O6:H1 (strain CFT073 / ATCC 700928 / UPEC) OX=199310 GN=phoE PE=3 SV=1
251	sp|Q8FFH5|ACCD_ECOL6	1	0.489	0	0.496	19		19		Acetyl-coenzyme A carboxylase carboxyl transferase subunit beta OS=Escherichia coli O6:H1 (strain CFT073 / ATCC 700928 / UPEC) OX=199310 GN=accD PE=3 SV=2
432	tr|A0A0H2V6L9|A0A0H2V6L9_ECOL6	1	0.489	0	0.496	19		19		Aminotransferase OS=Escherichia coli O6:H1 (strain CFT073 / ATCC 700928 / UPEC) OX=199310 GN=aspC PE=3 SV=1
411	sp|Q8FJM0|DPS_ECOL6	1	0.47	0	0.49	18		18		DNA protection during starvation protein OS=Escherichia coli O6:H1 (strain CFT073 / ATCC 700928 / UPEC) OX=199310 GN=dps PE=3 SV=4
228	sp|P67588|SYW_ECOL6	1	0.403	0	0.468	15		15		Tryptophan--tRNA ligase OS=Escherichia coli O6:H1 (strain CFT073 / ATCC 700928 / UPEC) OX=199310 GN=trpS PE=3 SV=1
427	tr|A0A0H2VAZ1|A0A0H2VAZ1_ECOL6	1	0.403	0	0.468	15		15		RNA polymerase sigma factor RpoD OS=Escherichia coli O6:H1 (strain CFT073 / ATCC 700928 / UPEC) OX=199310 GN=rpoD PE=3 SV=1
91	tr|A0A0H2V911|A0A0H2V911_ECOL6	1	0.379	0	0.46	14		14		Salt-induced outer membrane protein OS=Escherichia coli O6:H1 (strain CFT073 / ATCC 700928 / UPEC) OX=199310 GN=ydiY PE=4 SV=1
421	tr|A0A0H2VB64|A0A0H2VB64_ECOL6	1	0.379	0	0.46	14		14		Biotin carboxylase OS=Escherichia coli O6:H1 (strain CFT073 / ATCC 700928 / UPEC) OX=199310 GN=accC PE=4 SV=1
143	sp|P0ADA8|OSMB_ECOL6	1	0.353	0	0.451	13		13		Osmotically-inducible lipoprotein B OS=Escherichia coli O6:H1 (strain CFT073 / ATCC 700928 / UPEC) OX=199310 GN=osmB PE=3 SV=1
417	sp|P0AB90|PUR8_ECOL6	1	0.298	0	0.433	11		11		Adenylosuccinate lyase OS=Escherichia coli O6:H1 (strain CFT073 / ATCC 700928 / UPEC) OX=199310 GN=purB PE=3 SV=1
131	sp|P0ADY8|RL16_ECOL6	1	0.268	0	0.423	10		10		Large ribosomal subunit protein uL16 OS=Escherichia coli O6:H1 (strain CFT073 / ATCC 700928 / UPEC) OX=199310 GN=rplP PE=3 SV=1
312	tr|A0A0H2VAW2|A0A0H2VAW2_ECOL6	1	0.268	0	0.423	10		10		Biopolymer transport protein ExbB OS=Escherichia coli O6:H1 (strain CFT073 / ATCC 700928 / UPEC) OX=199310 GN=exbB PE=3 SV=1
406	sp|P0A3B1|BIPA_ECOL6	1	0.268	0	0.423	10		10		Large ribosomal subunit assembly factor BipA OS=Escherichia coli O6:H1 (strain CFT073 / ATCC 700928 / UPEC) OX=199310 GN=bipA PE=3 SV=1
90	sp|P0ADR9|PPNN_ECOL6	1	0.237	0	0.412	9		9		Pyrimidine/purine nucleotide 5'-monophosphate nucleosidase OS=Escherichia coli O6:H1 (strain CFT073 / ATCC 700928 / UPEC) OX=199310 GN=ppnN PE=3 SV=1
197	tr|A0A0H2V743|A0A0H2V743_ECOL6	1	0.237	0	0.412	9		9		Heat shock protein hslJ OS=Escherichia coli O6:H1 (strain CFT073 / ATCC 700928 / UPEC) OX=199310 GN=hslJ PE=4 SV=1
415	tr|A0A0H2VBJ8|A0A0H2VBJ8_ECOL6	1	0.237	0	0.412	9		9		peptidase Do OS=Escherichia coli O6:H1 (strain CFT073 / ATCC 700928 / UPEC) OX=199310 GN=degQ PE=4 SV=1
66	sp|P0AEN0|TCYJ_ECOL6	1	0.205	0	0.402	8		8		L-cystine-binding protein TcyJ OS=Escherichia coli O6:H1 (strain CFT073 / ATCC 700928 / UPEC) OX=199310 GN=tcyJ PE=3 SV=1
99	sp|P0A999|FTNA_ECOL6	1	0.205	0	0.402	8		8		Bacterial non-heme ferritin OS=Escherichia coli O6:H1 (strain CFT073 / ATCC 700928 / UPEC) OX=199310 GN=ftnA PE=3 SV=1
138	sp|P60907|SYH_ECOL6	1	0.205	0	0.402	8		8		Histidine--tRNA ligase OS=Escherichia coli O6:H1 (strain CFT073 / ATCC 700928 / UPEC) OX=199310 GN=hisS PE=3 SV=2
147	sp|Q8FDH5|HLDE_ECOL6	1	0.205	0	0.402	8		8		Bifunctional protein HldE OS=Escherichia coli O6:H1 (strain CFT073 / ATCC 700928 / UPEC) OX=199310 GN=hldE PE=3 SV=1
422	sp|P0AG60|RS14_ECOL6	1	0.205	0	0.402	8		8		Small ribosomal subunit protein uS14 OS=Escherichia coli O6:H1 (strain CFT073 / ATCC 700928 / UPEC) OX=199310 GN=rpsN PE=3 SV=2
426	sp|P0A8M4|SYT_ECOL6	1	0.205	0	0.402	8		8		Threonine--tRNA ligase OS=Escherichia coli O6:H1 (strain CFT073 / ATCC 700928 / UPEC) OX=199310 GN=thrS PE=3 SV=1
60	tr|A0A0H2V9Z9|A0A0H2V9Z9_ECOL6	1	0.172	0	0.391	7		7		Probable lipoprotein nlpC OS=Escherichia coli O6:H1 (strain CFT073 / ATCC 700928 / UPEC) OX=199310 GN=nlpC PE=3 SV=1
89	sp|Q8FG45|UDG_ECOL6	1	0.172	0	0.391	7		7		UDP-glucose 6-dehydrogenase OS=Escherichia coli O6:H1 (strain CFT073 / ATCC 700928 / UPEC) OX=199310 GN=ugd PE=3 SV=1
93	tr|A0A0H2VA29|A0A0H2VA29_ECOL6	1	0.172	0	0.391	7		7		Multidrug resistance protein A OS=Escherichia coli O6:H1 (strain CFT073 / ATCC 700928 / UPEC) OX=199310 GN=emrA PE=3 SV=1
109	tr|A0A0H2V5R7|A0A0H2V5R7_ECOL6	1	0.172	0	0.391	7		7		ABC-type transport auxiliary lipoprotein component domain-containing protein OS=Escherichia coli O6:H1 (strain CFT073 / ATCC 700928 / UPEC) OX=199310 GN=ymbA PE=4 SV=1
258	tr|A0A0H2VC29|A0A0H2VC29_ECOL6	1	0.172	0	0.391	7		7		CDP-diacylglycerol--serine O-phosphatidyltransferase OS=Escherichia coli O6:H1 (strain CFT073 / ATCC 700928 / UPEC) OX=199310 GN=pssA PE=3 SV=1
303	sp|P0A9G7|ACEA_ECOL6	1	0.172	0	0.391	7		7		Isocitrate lyase OS=Escherichia coli O6:H1 (strain CFT073 / ATCC 700928 / UPEC) OX=199310 GN=aceA PE=3 SV=1
413	sp|P0ABI0|CLPA_ECOL6	1	0.172	0	0.391	7		7		ATP-dependent Clp protease ATP-binding subunit ClpA OS=Escherichia coli O6:H1 (strain CFT073 / ATCC 700928 / UPEC) OX=199310 GN=clpA PE=3 SV=1
418	tr|A0A0H2V772|A0A0H2V772_ECOL6	1	0.172	0	0.391	7		7		Putative lipoprotein yceB OS=Escherichia coli O6:H1 (strain CFT073 / ATCC 700928 / UPEC) OX=199310 GN=yceB PE=4 SV=1
65	tr|A0A0H2V9Z3|A0A0H2V9Z3_ECOL6	1	0.138	0	0.379	6		6		KilA-N domain-containing protein OS=Escherichia coli O6:H1 (strain CFT073 / ATCC 700928 / UPEC) OX=199310 GN=c3188 PE=4 SV=1
75	tr|A0A0H2VB39|A0A0H2VB39_ECOL6	1	0.138	0	0.379	6		6		Aerotaxis receptor OS=Escherichia coli O6:H1 (strain CFT073 / ATCC 700928 / UPEC) OX=199310 GN=aer PE=3 SV=1
80	sp|P64535|RCNB_ECOL6	1	0.138	0	0.379	6		6		Nickel/cobalt homeostasis protein RcnB OS=Escherichia coli O6:H1 (strain CFT073 / ATCC 700928 / UPEC) OX=199310 GN=rcnB PE=3 SV=1
130	sp|Q8FB02|UVRA_ECOL6	1	0.138	0	0.379	6		6		UvrABC system protein A OS=Escherichia coli O6:H1 (strain CFT073 / ATCC 700928 / UPEC) OX=199310 GN=uvrA PE=3 SV=1
137	sp|P0AG64|RS17_ECOL6	1	0.138	0	0.379	6		6		Small ribosomal subunit protein uS17 OS=Escherichia coli O6:H1 (strain CFT073 / ATCC 700928 / UPEC) OX=199310 GN=rpsQ PE=3 SV=2
160	sp|P0ABD4|BFR_ECOL6	1	0.138	0	0.379	6		6		Bacterioferritin OS=Escherichia coli O6:H1 (strain CFT073 / ATCC 700928 / UPEC) OX=199310 GN=bfr PE=3 SV=1
204	tr|A0A0H2V943|A0A0H2V943_ECOL6	1	0.138	0	0.379	6		6		Uncharacterized protein OS=Escherichia coli O6:H1 (strain CFT073 / ATCC 700928 / UPEC) OX=199310 GN=yfaZ PE=4 SV=1
243	tr|A0A0H2V9Y9|A0A0H2V9Y9_ECOL6	1	0.138	0	0.379	6		6		RNA polymerase sigma-70 domain-containing protein OS=Escherichia coli O6:H1 (strain CFT073 / ATCC 700928 / UPEC) OX=199310 GN=c3306 PE=4 SV=1
260	sp|P0ABQ3|GARR_ECOL6	1	0.138	0	0.379	6		6		2-hydroxy-3-oxopropionate reductase OS=Escherichia coli O6:H1 (strain CFT073 / ATCC 700928 / UPEC) OX=199310 GN=garR PE=3 SV=1
264	sp|Q8FF26|PUR4_ECOL6	1	0.138	0	0.379	6		6		Phosphoribosylformylglycinamidine synthase OS=Escherichia coli O6:H1 (strain CFT073 / ATCC 700928 / UPEC) OX=199310 GN=purL PE=3 SV=3
306	sp|Q8FFJ9|NUOG_ECOL6	1	0.138	0	0.379	6		6		NADH-quinone oxidoreductase subunit G OS=Escherichia coli O6:H1 (strain CFT073 / ATCC 700928 / UPEC) OX=199310 GN=nuoG PE=3 SV=3
316	sp|P69909|DCEA_ECOL6	1	0.138	0	0.379	6		6		Glutamate decarboxylase alpha OS=Escherichia coli O6:H1 (strain CFT073 / ATCC 700928 / UPEC) OX=199310 GN=gadA PE=1 SV=1
403	tr|A0A0H2V7I7|A0A0H2V7I7_ECOL6	1	0.138	0	0.379	6		6		Receptor OS=Escherichia coli O6:H1 (strain CFT073 / ATCC 700928 / UPEC) OX=199310 GN=yncE PE=4 SV=1
423	tr|A0A0H2V7X2|A0A0H2V7X2_ECOL6	1	0.138	0	0.379	6		6		L-serine dehydratase OS=Escherichia coli O6:H1 (strain CFT073 / ATCC 700928 / UPEC) OX=199310 GN=sdaA PE=3 SV=1
425	tr|A0A0H2V4Z8|A0A0H2V4Z8_ECOL6	1	0.138	0	0.379	6		6		Protein ushA OS=Escherichia coli O6:H1 (strain CFT073 / ATCC 700928 / UPEC) OX=199310 GN=ushA PE=3 SV=1
70	tr|A0A0H2VE01|A0A0H2VE01_ECOL6	1	0.104	0	0.368	5		5		Translocation and assembly module subunit TamA OS=Escherichia coli O6:H1 (strain CFT073 / ATCC 700928 / UPEC) OX=199310 GN=ytfM PE=3 SV=1
73	tr|A0A0H2VAE8|A0A0H2VAE8_ECOL6	1	0.104	0	0.368	5		5		Putative metalloprotease yggG OS=Escherichia coli O6:H1 (strain CFT073 / ATCC 700928 / UPEC) OX=199310 GN=yggG PE=3 SV=1
81	sp|Q8FB37|MALK_ECOL6	1	0.104	0	0.368	5		5		Maltose/maltodextrin import ATP-binding protein MalK OS=Escherichia coli O6:H1 (strain CFT073 / ATCC 700928 / UPEC) OX=199310 GN=malK PE=3 SV=2
85	tr|A0A0H2V852|A0A0H2V852_ECOL6	1	0.104	0	0.368	5		5		Aldehyde-alcohol dehydrogenase OS=Escherichia coli O6:H1 (strain CFT073 / ATCC 700928 / UPEC) OX=199310 GN=adhE PE=3 SV=1
95	tr|A0A0H2VAY8|A0A0H2VAY8_ECOL6	1	0.104	0	0.368	5		5		Chain length determinant protein OS=Escherichia coli O6:H1 (strain CFT073 / ATCC 700928 / UPEC) OX=199310 GN=wzzB PE=4 SV=1
113	sp|P0AFD7|NUOI_ECOL6	1	0.104	0	0.368	5		5		NADH-quinone oxidoreductase subunit I OS=Escherichia coli O6:H1 (strain CFT073 / ATCC 700928 / UPEC) OX=199310 GN=nuoI PE=3 SV=1
134	sp|P0A8J9|RHLB_ECOL6	1	0.104	0	0.368	5		5		ATP-dependent RNA helicase RhlB OS=Escherichia coli O6:H1 (strain CFT073 / ATCC 700928 / UPEC) OX=199310 GN=rhlB PE=3 SV=2
139	sp|P0AC34|FUMA_ECOL6	1	0.104	0	0.368	5		5		Fumarate hydratase class I, aerobic OS=Escherichia coli O6:H1 (strain CFT073 / ATCC 700928 / UPEC) OX=199310 GN=fumA PE=3 SV=2
205	tr|A0A0H2V9M9|A0A0H2V9M9_ECOL6	1	0.104	0	0.368	5		5		Putative sulfatase ydeN OS=Escherichia coli O6:H1 (strain CFT073 / ATCC 700928 / UPEC) OX=199310 GN=ydeN PE=3 SV=1
208	tr|A0A0H2VBU9|A0A0H2VBU9_ECOL6	1	0.104	0	0.368	5		5		Protein yhgF OS=Escherichia coli O6:H1 (strain CFT073 / ATCC 700928 / UPEC) OX=199310 GN=yhgF PE=4 SV=1
211	sp|P0A7R2|RL9_ECOL6	1	0.104	0	0.368	5		5		Large ribosomal subunit protein bL9 OS=Escherichia coli O6:H1 (strain CFT073 / ATCC 700928 / UPEC) OX=199310 GN=rplI PE=3 SV=1
223	sp|Q8FGN6|OTSA_ECOL6	1	0.104	0	0.368	5		5		Trehalose-6-phosphate synthase OS=Escherichia coli O6:H1 (strain CFT073 / ATCC 700928 / UPEC) OX=199310 GN=otsA PE=3 SV=2
408	sp|Q8FB98|CAPP_ECOL6	1	0.104	0	0.368	5		5		Phosphoenolpyruvate carboxylase OS=Escherichia coli O6:H1 (strain CFT073 / ATCC 700928 / UPEC) OX=199310 GN=ppc PE=3 SV=1
409	sp|P63286|CLPB_ECOL6	1	0.104	0	0.368	5		5		Chaperone protein ClpB OS=Escherichia coli O6:H1 (strain CFT073 / ATCC 700928 / UPEC) OX=199310 GN=clpB PE=3 SV=1
410	sp|P0AGD8|SRP54_ECOL6	1	0.104	0	0.368	5		5		Signal recognition particle protein OS=Escherichia coli O6:H1 (strain CFT073 / ATCC 700928 / UPEC) OX=199310 GN=ffh PE=3 SV=1
414	sp|Q8FHG5|DCEB_ECOL6	1	0.104	0	0.368	5		5		Glutamate decarboxylase beta OS=Escherichia coli O6:H1 (strain CFT073 / ATCC 700928 / UPEC) OX=199310 GN=gadB PE=3 SV=2
69	sp|P0A7K7|RL19_ECOL6	1	0.072	0	0.357	4		4		Large ribosomal subunit protein bL19 OS=Escherichia coli O6:H1 (strain CFT073 / ATCC 700928 / UPEC) OX=199310 GN=rplS PE=3 SV=2
72	tr|A0A0H2V6T0|A0A0H2V6T0_ECOL6	1	0.072	0	0.357	4		4		Putative recombination protein Bet of prophage OS=Escherichia coli O6:H1 (strain CFT073 / ATCC 700928 / UPEC) OX=199310 GN=c1536 PE=4 SV=1
74	sp|Q8FF56|RODZ_ECOL6	1	0.072	0	0.357	4		4		Cytoskeleton protein RodZ OS=Escherichia coli O6:H1 (strain CFT073 / ATCC 700928 / UPEC) OX=199310 GN=rodZ PE=3 SV=1
94	sp|P69798|PTNAB_ECOL6	1	0.072	0	0.357	4		4		PTS system mannose-specific EIIAB component OS=Escherichia coli O6:H1 (strain CFT073 / ATCC 700928 / UPEC) OX=199310 GN=manX PE=3 SV=2
106	sp|P0A7S4|RS12_ECOL6	1	0.072	0	0.357	4		4		Small ribosomal subunit protein uS12 OS=Escherichia coli O6:H1 (strain CFT073 / ATCC 700928 / UPEC) OX=199310 GN=rpsL PE=3 SV=2
107	sp|Q8FFH2|PDXB_ECOL6	1	0.072	0	0.357	4		4		Erythronate-4-phosphate dehydrogenase OS=Escherichia coli O6:H1 (strain CFT073 / ATCC 700928 / UPEC) OX=199310 GN=pdxB PE=3 SV=1
112	sp|P0A4L5|DSBA_ECOL6	1	0.072	0	0.357	4		4		Thiol:disulfide interchange protein DsbA OS=Escherichia coli O6:H1 (strain CFT073 / ATCC 700928 / UPEC) OX=199310 GN=dsbA PE=3 SV=1
132	sp|P0A6B8|ISCS_ECOL6	1	0.072	0	0.357	4		4		Cysteine desulfurase IscS OS=Escherichia coli O6:H1 (strain CFT073 / ATCC 700928 / UPEC) OX=199310 GN=iscS PE=3 SV=1
140	tr|A0A0H2VDM7|A0A0H2VDM7_ECOL6	1	0.072	0	0.357	4		4		Anaerobic ribonucleoside-triphosphate reductase OS=Escherichia coli O6:H1 (strain CFT073 / ATCC 700928 / UPEC) OX=199310 GN=nrdD PE=4 SV=1
200	sp|P0AA54|QMCA_ECOL6	1	0.072	0	0.357	4		4		Protein QmcA OS=Escherichia coli O6:H1 (strain CFT073 / ATCC 700928 / UPEC) OX=199310 GN=qmcA PE=3 SV=1
201	sp|P0A8Q1|FRDC_ECOL6	1	0.072	0	0.357	4		4		Fumarate reductase subunit C OS=Escherichia coli O6:H1 (strain CFT073 / ATCC 700928 / UPEC) OX=199310 GN=frdC PE=3 SV=1
202	tr|A0A0H2V6C7|A0A0H2V6C7_ECOL6	1	0.072	0	0.357	4		4		YcfL protein OS=Escherichia coli O6:H1 (strain CFT073 / ATCC 700928 / UPEC) OX=199310 GN=ycfL PE=4 SV=1
213	tr|A0A0H2V6A3|A0A0H2V6A3_ECOL6	1	0.072	0	0.357	4		4		NADH dehydrogenase OS=Escherichia coli O6:H1 (strain CFT073 / ATCC 700928 / UPEC) OX=199310 GN=ndh PE=4 SV=1
241	sp|P0ADT3|YGIB_ECOL6	1	0.072	0	0.357	4		4		UPF0441 protein YgiB OS=Escherichia coli O6:H1 (strain CFT073 / ATCC 700928 / UPEC) OX=199310 GN=ygiB PE=3 SV=2
307	sp|P0C019|RL18_ECOL6	1	0.072	0	0.357	4		4		Large ribosomal subunit protein uL18 OS=Escherichia coli O6:H1 (strain CFT073 / ATCC 700928 / UPEC) OX=199310 GN=rplR PE=3 SV=1
308	sp|Q8CVJ9|BGLH_ECOL6	1	0.072	0	0.357	4		4		Putative outer membrane porin BglH OS=Escherichia coli O6:H1 (strain CFT073 / ATCC 700928 / UPEC) OX=199310 GN=bglH PE=3 SV=1
311	sp|Q8FCA2|TDH_ECOL6	1	0.072	0	0.357	4		4		L-threonine 3-dehydrogenase OS=Escherichia coli O6:H1 (strain CFT073 / ATCC 700928 / UPEC) OX=199310 GN=tdh PE=3 SV=1
404	tr|A0A0H2V9K6|A0A0H2V9K6_ECOL6	1	0.072	0	0.357	4		4		Beta-barrel assembly-enhancing protease OS=Escherichia coli O6:H1 (strain CFT073 / ATCC 700928 / UPEC) OX=199310 GN=yfgC PE=3 SV=1
405	sp|P62621|ISPG_ECOL6	1	0.072	0	0.357	4		4		4-hydroxy-3-methylbut-2-en-1-yl diphosphate synthase (flavodoxin) OS=Escherichia coli O6:H1 (strain CFT073 / ATCC 700928 / UPEC) OX=199310 GN=ispG PE=3 SV=1
419	sp|Q8FD84|GLMM_ECOL6	1	0.072	0	0.357	4		4		Phosphoglucosamine mutase OS=Escherichia coli O6:H1 (strain CFT073 / ATCC 700928 / UPEC) OX=199310 GN=glmM PE=3 SV=1
424	sp|Q8FBT4|GLMS_ECOL6	1	0.072	0	0.357	4		4		Glutamine--fructose-6-phosphate aminotransferase [isomerizing] OS=Escherichia coli O6:H1 (strain CFT073 / ATCC 700928 / UPEC) OX=199310 GN=glmS PE=3 SV=3
71	tr|A0A0H2V854|A0A0H2V854_ECOL6	1	0.042	0	0.347	3		3		Oligopeptide transport ATP-binding protein oppF OS=Escherichia coli O6:H1 (strain CFT073 / ATCC 700928 / UPEC) OX=199310 GN=oppF PE=4 SV=1
76	sp|P0AET3|HDEB_ECOL6	1	0.042	0	0.347	3		3		Acid stress chaperone HdeB OS=Escherichia coli O6:H1 (strain CFT073 / ATCC 700928 / UPEC) OX=199310 GN=hdeB PE=3 SV=1
84	tr|A0A0H2VBV3|A0A0H2VBV3_ECOL6	1	0.042	0	0.347	3		3		Protein yhjJ OS=Escherichia coli O6:H1 (strain CFT073 / ATCC 700928 / UPEC) OX=199310 GN=yhjJ PE=3 SV=1
87	sp|P0AF09|APBC_ECOL6	1	0.042	0	0.347	3		3		Iron-sulfur cluster carrier protein OS=Escherichia coli O6:H1 (strain CFT073 / ATCC 700928 / UPEC) OX=199310 GN=mrp PE=3 SV=1
92	sp|Q8FL31|PANC_ECOL6	1	0.042	0	0.347	3		3		Pantothenate synthetase OS=Escherichia coli O6:H1 (strain CFT073 / ATCC 700928 / UPEC) OX=199310 GN=panC PE=3 SV=2
96	sp|Q8FBI7|TATB_ECOL6	1	0.042	0	0.347	3		3		Sec-independent protein translocase protein TatB OS=Escherichia coli O6:H1 (strain CFT073 / ATCC 700928 / UPEC) OX=199310 GN=tatB PE=3 SV=1
97	sp|Q8FE70|YGFZ_ECOL6	1	0.042	0	0.347	3		3		tRNA-modifying protein YgfZ OS=Escherichia coli O6:H1 (strain CFT073 / ATCC 700928 / UPEC) OX=199310 GN=ygfZ PE=3 SV=3
100	tr|A0A0H2VCP5|A0A0H2VCP5_ECOL6	1	0.042	0	0.347	3		3		DNA-binding transcriptional regulator NtrC OS=Escherichia coli O6:H1 (strain CFT073 / ATCC 700928 / UPEC) OX=199310 GN=glnG PE=4 SV=1
102	sp|P0AC45|DHSD_ECOL6	1	0.042	0	0.347	3		3		Succinate dehydrogenase hydrophobic membrane anchor subunit OS=Escherichia coli O6:H1 (strain CFT073 / ATCC 700928 / UPEC) OX=199310 GN=sdhD PE=3 SV=1
133	sp|P0A844|TATE_ECOL6	1	0.042	0	0.347	3		3		Probable Sec-independent protein translocase protein TatE OS=Escherichia coli O6:H1 (strain CFT073 / ATCC 700928 / UPEC) OX=199310 GN=tatE PE=3 SV=1
141	sp|P0A7M7|RL29_ECOL6	1	0.042	0	0.347	3		3		Large ribosomal subunit protein uL29 OS=Escherichia coli O6:H1 (strain CFT073 / ATCC 700928 / UPEC) OX=199310 GN=rpmC PE=3 SV=1
142	tr|A0A0H2V6B3|A0A0H2V6B3_ECOL6	1	0.042	0	0.347	3		3		Flagellar basal-body rod protein flgF OS=Escherichia coli O6:H1 (strain CFT073 / ATCC 700928 / UPEC) OX=199310 GN=flgF PE=3 SV=1
164	sp|P0AEZ4|MIND_ECOL6	1	0.042	0	0.347	3		3		Septum site-determining protein MinD OS=Escherichia coli O6:H1 (strain CFT073 / ATCC 700928 / UPEC) OX=199310 GN=minD PE=3 SV=2
209	tr|A0A0H2V5F1|A0A0H2V5F1_ECOL6	1	0.042	0	0.347	3		3		Lipoprotein OS=Escherichia coli O6:H1 (strain CFT073 / ATCC 700928 / UPEC) OX=199310 GN=yaiW PE=4 SV=1
219	tr|A0A0H2V8G7|A0A0H2V8G7_ECOL6	1	0.042	0	0.347	3		3		Putative ABC transporter Periplasmic binding protein ydcS OS=Escherichia coli O6:H1 (strain CFT073 / ATCC 700928 / UPEC) OX=199310 GN=ydcS PE=3 SV=1
302	sp|P69491|CCME_ECOL6	1	0.042	0	0.347	3		3		Cytochrome c-type biogenesis protein CcmE OS=Escherichia coli O6:H1 (strain CFT073 / ATCC 700928 / UPEC) OX=199310 GN=ccmE PE=3 SV=1
314	sp|Q8FJN6|YBHG_ECOL6	1	0.042	0	0.347	3		3		UPF0194 membrane protein YbhG OS=Escherichia coli O6:H1 (strain CFT073 / ATCC 700928 / UPEC) OX=199310 GN=ybhG PE=3 SV=1
407	tr|A0A0H2V851|A0A0H2V851_ECOL6	1	0.042	0	0.347	3		3		Transcriptional regulator kdgR OS=Escherichia coli O6:H1 (strain CFT073 / ATCC 700928 / UPEC) OX=199310 GN=c2236 PE=4 SV=1
412	sp|Q8FB74|DCUP_ECOL6	1	0.042	0	0.347	3		3		Uroporphyrinogen decarboxylase OS=Escherichia coli O6:H1 (strain CFT073 / ATCC 700928 / UPEC) OX=199310 GN=hemE PE=3 SV=1
416	sp|P0A6Y2|IHFB_ECOL6	1	0.042	0	0.347	3		3		Integration host factor subunit beta OS=Escherichia coli O6:H1 (strain CFT073 / ATCC 700928 / UPEC) OX=199310 GN=ihfB PE=3 SV=1
420	sp|P0AE92|CREA_ECOL6	1	0.042	0	0.347	3		3		Protein CreA OS=Escherichia coli O6:H1 (strain CFT073 / ATCC 700928 / UPEC) OX=199310 GN=creA PE=3 SV=1
428	sp|P0A7A0|PGK_ECOL6	1	0.042	0	0.347	3		3		Phosphoglycerate kinase OS=Escherichia coli O6:H1 (strain CFT073 / ATCC 700928 / UPEC) OX=199310 GN=pgk PE=3 SV=2
429	tr|A0A0H2VEC3|A0A0H2VEC3_ECOL6	1	0.042	0	0.347	3		3		Right origin-binding protein OS=Escherichia coli O6:H1 (strain CFT073 / ATCC 700928 / UPEC) OX=199310 GN=rob PE=4 SV=1
430	tr|A0A0H2V9J3|A0A0H2V9J3_ECOL6	1	0.042	0	0.347	3		3		NADP-dependent malic enzyme OS=Escherichia coli O6:H1 (strain CFT073 / ATCC 700928 / UPEC) OX=199310 GN=c2988 PE=3 SV=1
431	sp|P0AA17|OMPR_ECOL6	1	0.042	0	0.347	3		3		DNA-binding dual transcriptional regulator OmpR OS=Escherichia coli O6:H1 (strain CFT073 / ATCC 700928 / UPEC) OX=199310 GN=ompR PE=3 SV=1
108	sp|Q8FIP7|RLUC_ECOL6	1	0.018	0	0.339	2		2		Ribosomal large subunit pseudouridine synthase C OS=Escherichia coli O6:H1 (strain CFT073 / ATCC 700928 / UPEC) OX=199310 GN=rluC PE=3 SV=1
212	sp|P0AC31|FTSX_ECOL6	1	0.018	0	0.339	2		2		Cell division protein FtsX OS=Escherichia coli O6:H1 (strain CFT073 / ATCC 700928 / UPEC) OX=199310 GN=ftsX PE=3 SV=1
304	sp|Q8FCA0|HLDD_ECOL6	1	0.018	0	0.339	2		2		ADP-L-glycero-D-manno-heptose-6-epimerase OS=Escherichia coli O6:H1 (strain CFT073 / ATCC 700928 / UPEC) OX=199310 GN=hldD PE=3 SV=1
215	sp|Q8FA52|TYPH_ECOL6	1	0.298	0	0.433	11			11	Thymidine phosphorylase OS=Escherichia coli O6:H1 (strain CFT073 / ATCC 700928 / UPEC) OX=199310 GN=deoA PE=3 SV=2
115	tr|A0A0H2V4W2|A0A0H2V4W2_ECOL6	1	0.138	0	0.379	6			6	Inner membrane protein ylaC OS=Escherichia coli O6:H1 (strain CFT073 / ATCC 700928 / UPEC) OX=199310 GN=ylaC PE=4 SV=1
117	sp|P0ADZ1|RL23_ECOL6	1	0.104	0	0.368	5			5	Large ribosomal subunit protein uL23 OS=Escherichia coli O6:H1 (strain CFT073 / ATCC 700928 / UPEC) OX=199310 GN=rplW PE=3 SV=1
114	sp|P0A938|BAME_ECOL6	1	0.072	0	0.357	4			4	Outer membrane protein assembly factor BamE OS=Escherichia coli O6:H1 (strain CFT073 / ATCC 700928 / UPEC) OX=199310 GN=bamE PE=3 SV=1
214	tr|A0A0H2VAB9|A0A0H2VAB9_ECOL6	1	0.072	0	0.357	4			4	Thiol:disulfide interchange protein OS=Escherichia coli O6:H1 (strain CFT073 / ATCC 700928 / UPEC) OX=199310 GN=dsbC PE=3 SV=1
216	tr|A0A0H2VDX1|A0A0H2VDX1_ECOL6	1	0.072	0	0.357	4			4	peptidase Do OS=Escherichia coli O6:H1 (strain CFT073 / ATCC 700928 / UPEC) OX=199310 GN=degS PE=3 SV=1
357	sp|Q8FF44|HSCA_ECOL6	1	0.072	0	0.357	4			4	Chaperone protein HscA OS=Escherichia coli O6:H1 (strain CFT073 / ATCC 700928 / UPEC) OX=199310 GN=hscA PE=3 SV=2
322	sp|Q8CVW3|ECOT_ECOL6	1	0.042	0	0.347	3			3	Ecotin OS=Escherichia coli O6:H1 (strain CFT073 / ATCC 700928 / UPEC) OX=199310 GN=eco PE=3 SV=2
323	sp|P0AG68|RS1_ECOL6	1	0.042	0	0.347	3			3	Small ribosomal subunit protein bS1 OS=Escherichia coli O6:H1 (strain CFT073 / ATCC 700928 / UPEC) OX=199310 GN=rpsA PE=3 SV=1
324	sp|P0ADT0|YGGN_ECOL6	1	0.042	0	0.347	3			3	Uncharacterized protein YggN OS=Escherichia coli O6:H1 (strain CFT073 / ATCC 700928 / UPEC) OX=199310 GN=yggN PE=4 SV=1
325	tr|A0A0H2VCU6|A0A0H2VCU6_ECOL6	1	0.042	0	0.347	3			3	ECA polysaccharide chain length modulation protein OS=Escherichia coli O6:H1 (strain CFT073 / ATCC 700928 / UPEC) OX=199310 GN=wzzE PE=3 SV=1
361	sp|Q8CVS2|PTRA_ECOL6	1	0.042	0	0.347	3			3	Protease 3 OS=Escherichia coli O6:H1 (strain CFT073 / ATCC 700928 / UPEC) OX=199310 GN=ptrA PE=3 SV=1
344	sp|Q8FBD0|PFKA_ECOL6	1	0.018	0	0.339	2			2	ATP-dependent 6-phosphofructokinase isozyme 1 OS=Escherichia coli O6:H1 (strain CFT073 / ATCC 700928 / UPEC) OX=199310 GN=pfkA PE=3 SV=2

## Sheet: Ecoli_AU
Protein Locus	Locus	Replicate Count	Quant CDF	Variation Score	RHV Score	Total Signal	Ecoli_OA_rep1	Ecoli_OA_rep2	Ecoli_OA_rep3	Description
0	tr|A0A0H2VB85|A0A0H2VB85_ECOL6	3	0.976	0.63	0.869	848	320	88	440	Putative capsid protein of prophage OS=Escherichia coli O6:H1 (strain CFT073 / ATCC 700928 / UPEC) OX=199310 GN=c3168 PE=3 SV=1
328	tr|A0A0H2V8X7|A0A0H2V8X7_ECOL6	3	0.947	0.64	0.862	553	300	51	202	Outer membrane porin protein nmpC OS=Escherichia coli O6:H1 (strain CFT073 / ATCC 700928 / UPEC) OX=199310 GN=nmpC PE=3 SV=1
193	tr|A0A0H2V859|A0A0H2V859_ECOL6	3	0.943	0.64	0.861	530	284	45	201	Outer membrane porin protein nmpC OS=Escherichia coli O6:H1 (strain CFT073 / ATCC 700928 / UPEC) OX=199310 GN=c2348 PE=3 SV=1
245	sp|P69777|LPP_ECOL6	3	0.922	0.61	0.844	437	147	63	227	Major outer membrane lipoprotein Lpp OS=Escherichia coli O6:H1 (strain CFT073 / ATCC 700928 / UPEC) OX=199310 GN=lpp PE=3 SV=1
145	tr|A0A0H2V5V4|A0A0H2V5V4_ECOL6	3	0.914	0.62	0.845	410	194	41	175	Outer membrane protein A OS=Escherichia coli O6:H1 (strain CFT073 / ATCC 700928 / UPEC) OX=199310 GN=ompA PE=3 SV=1
321	sp|P0A6N2|EFTU_ECOL6	3	0.856	0.64	0.832	285	101	25	159	Elongation factor Tu OS=Escherichia coli O6:H1 (strain CFT073 / ATCC 700928 / UPEC) OX=199310 GN=tufA PE=3 SV=2
138	sp|Q8CVW1|OMPC_ECOL6	3	0.855	0.62	0.825	284	133	32	119	Outer membrane porin C OS=Escherichia coli O6:H1 (strain CFT073 / ATCC 700928 / UPEC) OX=199310 GN=ompC PE=1 SV=1
131	tr|A0A0H2V922|A0A0H2V922_ECOL6	3	0.819	0.64	0.82	238	114	17	107	Colicin I receptor OS=Escherichia coli O6:H1 (strain CFT073 / ATCC 700928 / UPEC) OX=199310 GN=cirA PE=3 SV=1
147	sp|P60423|RL2_ECOL6	3	0.813	0.59	0.801	232	69	48	115	Large ribosomal subunit protein uL2 OS=Escherichia coli O6:H1 (strain CFT073 / ATCC 700928 / UPEC) OX=199310 GN=rplB PE=3 SV=2
299	sp|P0A6F6|CH60_ECOL6	3	0.79	0.62	0.803	210	103	25	82	Chaperonin GroEL OS=Escherichia coli O6:H1 (strain CFT073 / ATCC 700928 / UPEC) OX=199310 GN=groEL PE=3 SV=2
329	tr|A0A0H2V5Q9|A0A0H2V5Q9_ECOL6	3	0.778	0.61	0.796	200	93	27	80	Outer membrane protein F OS=Escherichia coli O6:H1 (strain CFT073 / ATCC 700928 / UPEC) OX=199310 GN=ompF PE=3 SV=1
55	sp|P0A941|BAMA_ECOL6	3	0.733	0.65	0.794	168	91	10	67	Outer membrane protein assembly factor BamA OS=Escherichia coli O6:H1 (strain CFT073 / ATCC 700928 / UPEC) OX=199310 GN=bamA PE=3 SV=1
30	tr|A0A0H2V524|A0A0H2V524_ECOL6	3	0.724	0.66	0.795	163	92	7	64	Ferrienterobactin receptor OS=Escherichia coli O6:H1 (strain CFT073 / ATCC 700928 / UPEC) OX=199310 GN=fepA PE=3 SV=1
278	sp|P0A856|TOLB_ECOL6	3	0.689	0.63	0.773	144	70	12	62	Tol-Pal system protein TolB OS=Escherichia coli O6:H1 (strain CFT073 / ATCC 700928 / UPEC) OX=199310 GN=tolB PE=3 SV=1
194	tr|A0A0H2V4T4|A0A0H2V4T4_ECOL6	3	0.646	0.65	0.765	125	66	5	54	Ferrichrome-iron receptor OS=Escherichia coli O6:H1 (strain CFT073 / ATCC 700928 / UPEC) OX=199310 GN=fhuA PE=3 SV=1
117	tr|A0A0H2V4Y7|A0A0H2V4Y7_ECOL6	3	0.628	0.62	0.749	118	52	13	53	Acriflavine resistance protein A OS=Escherichia coli O6:H1 (strain CFT073 / ATCC 700928 / UPEC) OX=199310 GN=acrA PE=3 SV=1
196	sp|Q8CVI4|LAMB_ECOL6	3	0.625	0.65	0.758	117	66	7	44	Maltoporin OS=Escherichia coli O6:H1 (strain CFT073 / ATCC 700928 / UPEC) OX=199310 GN=lamB PE=1 SV=1
148	sp|P0A918|OMPX_ECOL6	3	0.605	0.64	0.748	110	59	8	43	Outer membrane protein X OS=Escherichia coli O6:H1 (strain CFT073 / ATCC 700928 / UPEC) OX=199310 GN=ompX PE=3 SV=1
342	sp|Q8CWE6|LPTD_ECOL6	3	0.59	0.64	0.743	105	45	6	54	LPS-assembly protein LptD OS=Escherichia coli O6:H1 (strain CFT073 / ATCC 700928 / UPEC) OX=199310 GN=lptD PE=3 SV=1
232	sp|P60439|RL3_ECOL6	3	0.581	0.67	0.75	102	26	9	67	Large ribosomal subunit protein uL3 OS=Escherichia coli O6:H1 (strain CFT073 / ATCC 700928 / UPEC) OX=199310 GN=rplC PE=3 SV=1
183	sp|P0ABA1|ATPF_ECOL6	3	0.575	0.62	0.732	100	48	10	42	ATP synthase subunit b OS=Escherichia coli O6:H1 (strain CFT073 / ATCC 700928 / UPEC) OX=199310 GN=atpF PE=3 SV=1
49	tr|A0A0H2VB71|A0A0H2VB71_ECOL6	3	0.571	0.6	0.724	99	47	14	38	Putative outer membrane protein of prophage OS=Escherichia coli O6:H1 (strain CFT073 / ATCC 700928 / UPEC) OX=199310 GN=c3153 PE=4 SV=1
185	sp|P0A9B3|G3P_ECOL6	3	0.568	0.59	0.719	98	38	17	43	Glyceraldehyde-3-phosphate dehydrogenase OS=Escherichia coli O6:H1 (strain CFT073 / ATCC 700928 / UPEC) OX=199310 GN=gapA PE=3 SV=2
313	sp|Q8FDA1|LPOA_ECOL6	3	0.565	0.66	0.742	97	59	7	31	Penicillin-binding protein activator LpoA OS=Escherichia coli O6:H1 (strain CFT073 / ATCC 700928 / UPEC) OX=199310 GN=lpoA PE=3 SV=2
17	sp|P0AA11|RL13_ECOL6	3	0.561	0.64	0.734	96	23	15	58	Large ribosomal subunit protein uL13 OS=Escherichia coli O6:H1 (strain CFT073 / ATCC 700928 / UPEC) OX=199310 GN=rplM PE=3 SV=1
38	tr|A0A0H2VDL3|A0A0H2VDL3_ECOL6	3	0.561	0.6	0.72	96	47	15	34	Outer membrane protein tolC OS=Escherichia coli O6:H1 (strain CFT073 / ATCC 700928 / UPEC) OX=199310 GN=tolC PE=3 SV=1
189	sp|P60724|RL4_ECOL6	3	0.547	0.59	0.712	92	27	19	46	Large ribosomal subunit protein uL4 OS=Escherichia coli O6:H1 (strain CFT073 / ATCC 700928 / UPEC) OX=199310 GN=rplD PE=3 SV=1
115	sp|P0AC42|SDHA_ECOL6	3	0.54	0.62	0.72	90	35	10	45	Succinate dehydrogenase flavoprotein subunit OS=Escherichia coli O6:H1 (strain CFT073 / ATCC 700928 / UPEC) OX=199310 GN=sdhA PE=3 SV=1
120	tr|A0A0H2V511|A0A0H2V511_ECOL6	3	0.54	0.65	0.73	90	53	6	31	Protease VII OS=Escherichia coli O6:H1 (strain CFT073 / ATCC 700928 / UPEC) OX=199310 GN=ompT PE=3 SV=1
102	sp|P66071|RL15_ECOL6	3	0.529	0.59	0.706	87	26	18	43	Large ribosomal subunit protein uL15 OS=Escherichia coli O6:H1 (strain CFT073 / ATCC 700928 / UPEC) OX=199310 GN=rplO PE=3 SV=1
118	sp|P0A7V4|RS3_ECOL6	3	0.529	0.58	0.703	87	40	17	30	Small ribosomal subunit protein uS3 OS=Escherichia coli O6:H1 (strain CFT073 / ATCC 700928 / UPEC) OX=199310 GN=rpsC PE=3 SV=2
56	tr|A0A0H2V5B1|A0A0H2V5B1_ECOL6	3	0.517	0.64	0.719	84	42	5	37	Peptidoglycan-associated lipoprotein OS=Escherichia coli O6:H1 (strain CFT073 / ATCC 700928 / UPEC) OX=199310 GN=pal PE=3 SV=1
103	sp|P0ADY2|PPID_ECOL6	3	0.513	0.66	0.724	83	47	4	32	Periplasmic chaperone PpiD OS=Escherichia coli O6:H1 (strain CFT073 / ATCC 700928 / UPEC) OX=199310 GN=ppiD PE=3 SV=1
186	tr|A0A0H2VBU3|A0A0H2VBU3_ECOL6	3	0.513	0.66	0.724	83	52	6	25	Outer membrane protein assembly factor BamC OS=Escherichia coli O6:H1 (strain CFT073 / ATCC 700928 / UPEC) OX=199310 GN=nlpB PE=3 SV=1
105	sp|P0A7V9|RS4_ECOL6	3	0.488	0.61	0.699	77	29	10	38	Small ribosomal subunit protein uS4 OS=Escherichia coli O6:H1 (strain CFT073 / ATCC 700928 / UPEC) OX=199310 GN=rpsD PE=3 SV=2
234	sp|P62400|RL5_ECOL6	3	0.484	0.68	0.721	76	23	3	50	Large ribosomal subunit protein uL5 OS=Escherichia coli O6:H1 (strain CFT073 / ATCC 700928 / UPEC) OX=199310 GN=rplE PE=3 SV=2
150	sp|Q8CW90|FIU_ECOL6	3	0.479	0.64	0.706	75	39	5	31	Catecholate siderophore receptor Fiu OS=Escherichia coli O6:H1 (strain CFT073 / ATCC 700928 / UPEC) OX=199310 GN=fiu PE=3 SV=1
1	tr|A0A0H2V7T2|A0A0H2V7T2_ECOL6	3	0.475	0.64	0.705	74	36	4	34	Osmotically inducible lipoprotein E OS=Escherichia coli O6:H1 (strain CFT073 / ATCC 700928 / UPEC) OX=199310 GN=osmE PE=4 SV=1
31	sp|P0A7Z5|RPOA_ECOL6	3	0.461	0.67	0.71	71	18	6	47	DNA-directed RNA polymerase subunit alpha OS=Escherichia coli O6:H1 (strain CFT073 / ATCC 700928 / UPEC) OX=199310 GN=rpoA PE=3 SV=1
143	sp|P0AC03|BAMD_ECOL6	3	0.447	0.64	0.696	68	33	4	31	Outer membrane protein assembly factor BamD OS=Escherichia coli O6:H1 (strain CFT073 / ATCC 700928 / UPEC) OX=199310 GN=bamD PE=3 SV=1
187	tr|A0A0H2VAE3|A0A0H2VAE3_ECOL6	3	0.442	0.54	0.661	67	26	18	23	Flagellin OS=Escherichia coli O6:H1 (strain CFT073 / ATCC 700928 / UPEC) OX=199310 GN=fliC PE=3 SV=1
134	tr|A0A0H2V5A1|A0A0H2V5A1_ECOL6	3	0.432	0.64	0.691	65	31	4	30	Succinate dehydrogenase iron-sulfur subunit OS=Escherichia coli O6:H1 (strain CFT073 / ATCC 700928 / UPEC) OX=199310 GN=sdhB PE=3 SV=1
24	sp|P61176|RL22_ECOL6	3	0.422	0.6	0.674	63	21	11	31	Large ribosomal subunit protein uL22 OS=Escherichia coli O6:H1 (strain CFT073 / ATCC 700928 / UPEC) OX=199310 GN=rplV PE=3 SV=1
214	tr|A0A0H2V5F4|A0A0H2V5F4_ECOL6	3	0.422	0.65	0.691	63	29	3	31	Pectinesterase OS=Escherichia coli O6:H1 (strain CFT073 / ATCC 700928 / UPEC) OX=199310 GN=ybhC PE=4 SV=1
119	sp|P0AG45|RL17_ECOL6	3	0.416	0.61	0.675	62	32	9	21	Large ribosomal subunit protein bL17 OS=Escherichia coli O6:H1 (strain CFT073 / ATCC 700928 / UPEC) OX=199310 GN=rplQ PE=3 SV=1
144	sp|P0ABH8|CISY_ECOL6	3	0.416	0.62	0.679	62	27	6	29	Citrate synthase OS=Escherichia coli O6:H1 (strain CFT073 / ATCC 700928 / UPEC) OX=199310 GN=gltA PE=3 SV=1
33	tr|A0A0H2VCF4|A0A0H2VCF4_ECOL6	3	0.411	0.59	0.667	61	22	11	28	Lipoprotein nlpD OS=Escherichia coli O6:H1 (strain CFT073 / ATCC 700928 / UPEC) OX=199310 GN=nlpD PE=4 SV=1
34	sp|P0ABB1|ATPA_ECOL6	3	0.406	0.62	0.675	60	31	8	21	ATP synthase subunit alpha OS=Escherichia coli O6:H1 (strain CFT073 / ATCC 700928 / UPEC) OX=199310 GN=atpA PE=3 SV=1
226	tr|A0A0H2V9S5|A0A0H2V9S5_ECOL6	3	0.4	0.65	0.683	59	34	4	21	Protein ydgH OS=Escherichia coli O6:H1 (strain CFT073 / ATCC 700928 / UPEC) OX=199310 GN=ydgH PE=4 SV=1
136	tr|A0A0H2V9M1|A0A0H2V9M1_ECOL6	3	0.384	0.65	0.678	56	30	3	23	Outer membrane protein assembly factor BamB OS=Escherichia coli O6:H1 (strain CFT073 / ATCC 700928 / UPEC) OX=199310 GN=yfgL PE=3 SV=1
59	tr|A0A0H2V558|A0A0H2V558_ECOL6	3	0.372	0.63	0.667	54	26	4	24	Endolytic peptidoglycan transglycosylase RlpA OS=Escherichia coli O6:H1 (strain CFT073 / ATCC 700928 / UPEC) OX=199310 GN=rlpA PE=3 SV=1
190	tr|A0A0H2VDF7|A0A0H2VDF7_ECOL6	3	0.372	0.63	0.667	54	25	4	25	Protein HflK OS=Escherichia coli O6:H1 (strain CFT073 / ATCC 700928 / UPEC) OX=199310 GN=hflK PE=3 SV=1
195	sp|P0ADC2|LPTE_ECOL6	3	0.372	0.62	0.664	54	24	6	24	LPS-assembly lipoprotein LptE OS=Escherichia coli O6:H1 (strain CFT073 / ATCC 700928 / UPEC) OX=199310 GN=lptE PE=3 SV=1
296	sp|P0AG56|RL6_ECOL6	3	0.36	0.58	0.647	52	23	10	19	Large ribosomal subunit protein uL6 OS=Escherichia coli O6:H1 (strain CFT073 / ATCC 700928 / UPEC) OX=199310 GN=rplF PE=3 SV=2
290	sp|P61890|MDH_ECOL6	3	0.354	0.67	0.675	51	11	6	34	Malate dehydrogenase OS=Escherichia coli O6:H1 (strain CFT073 / ATCC 700928 / UPEC) OX=199310 GN=mdh PE=3 SV=1
192	sp|P0C019|RL18_ECOL6	3	0.335	0.65	0.662	48	8	10	30	Large ribosomal subunit protein uL18 OS=Escherichia coli O6:H1 (strain CFT073 / ATCC 700928 / UPEC) OX=199310 GN=rplR PE=3 SV=1
304	sp|P0A826|GLYA_ECOL6	3	0.335	0.61	0.648	48	10	12	26	Serine hydroxymethyltransferase OS=Escherichia coli O6:H1 (strain CFT073 / ATCC 700928 / UPEC) OX=199310 GN=glyA PE=3 SV=1
331	sp|P64597|DOLP_ECOL6	3	0.335	0.67	0.668	48	32	5	11	Outer membrane lipoprotein DolP OS=Escherichia coli O6:H1 (strain CFT073 / ATCC 700928 / UPEC) OX=199310 GN=dolP PE=3 SV=1
184	tr|A0A0H2V830|A0A0H2V830_ECOL6	3	0.323	0.64	0.654	46	26	5	15	MltA-interacting protein OS=Escherichia coli O6:H1 (strain CFT073 / ATCC 700928 / UPEC) OX=199310 GN=yeaF PE=3 SV=1
15	sp|P0A7K7|RL19_ECOL6	3	0.289	0.66	0.65	41	9	6	26	Large ribosomal subunit protein bL19 OS=Escherichia coli O6:H1 (strain CFT073 / ATCC 700928 / UPEC) OX=199310 GN=rplS PE=3 SV=2
111	sp|P0A7L1|RL1_ECOL6	3	0.275	0.65	0.642	39	24	4	11	Large ribosomal subunit protein uL1 OS=Escherichia coli O6:H1 (strain CFT073 / ATCC 700928 / UPEC) OX=199310 GN=rplA PE=3 SV=2
22	sp|P0AGF0|SUCD_ECOL6	3	0.268	0.63	0.633	38	10	6	22	Succinate--CoA ligase [ADP-forming] subunit alpha OS=Escherichia coli O6:H1 (strain CFT073 / ATCC 700928 / UPEC) OX=199310 GN=sucD PE=3 SV=2
217	sp|P0A7L4|RL20_ECOL6	3	0.26	0.67	0.643	37	9	4	24	Large ribosomal subunit protein bL20 OS=Escherichia coli O6:H1 (strain CFT073 / ATCC 700928 / UPEC) OX=199310 GN=rplT PE=3 SV=2
289	sp|P0A4D0|RS6_ECOL6	3	0.245	0.61	0.618	35	9	7	19	Small ribosomal subunit protein bS6 OS=Escherichia coli O6:H1 (strain CFT073 / ATCC 700928 / UPEC) OX=199310 GN=rpsF PE=3 SV=1
233	tr|A0A0H2VC21|A0A0H2VC21_ECOL6	3	0.238	0.62	0.619	34	17	4	13	Signal peptidase I OS=Escherichia coli O6:H1 (strain CFT073 / ATCC 700928 / UPEC) OX=199310 GN=lepB PE=3 SV=1
307	sp|P0ADY4|RL14_ECOL6	3	0.23	0.66	0.63	33	9	3	21	Large ribosomal subunit protein uL14 OS=Escherichia coli O6:H1 (strain CFT073 / ATCC 700928 / UPEC) OX=199310 GN=rplN PE=3 SV=1
67	sp|P66606|RS7_ECOL6	3	0.215	0.73	0.648	31	3	3	25	Small ribosomal subunit protein uS7 OS=Escherichia coli O6:H1 (strain CFT073 / ATCC 700928 / UPEC) OX=199310 GN=rpsG PE=3 SV=2
202	sp|P0A7G7|RECA_ECOL6	3	0.207	0.61	0.606	30	11	4	15	Protein RecA OS=Escherichia coli O6:H1 (strain CFT073 / ATCC 700928 / UPEC) OX=199310 GN=recA PE=3 SV=2
110	tr|A0A0H2V6M8|A0A0H2V6M8_ECOL6	3	0.191	0.65	0.614	28	17	3	8	Putative Lom-like outer membrane protein of prophage OS=Escherichia coli O6:H1 (strain CFT073 / ATCC 700928 / UPEC) OX=199310 GN=lomP PE=4 SV=1
104	tr|A0A0H2V8C9|A0A0H2V8C9_ECOL6	3	0.166	0.64	0.602	25	15	4	6	Hypothetical lipoprotein yedD OS=Escherichia coli O6:H1 (strain CFT073 / ATCC 700928 / UPEC) OX=199310 GN=yedD PE=4 SV=1
146	sp|P0A7L9|RL27_ECOL6	3	0.158	0.61	0.589	24	5	6	13	Large ribosomal subunit protein bL27 OS=Escherichia coli O6:H1 (strain CFT073 / ATCC 700928 / UPEC) OX=199310 GN=rpmA PE=3 SV=2
69	sp|P0ADZ1|RL23_ECOL6	3	0.149	0.6	0.583	23	5	6	12	Large ribosomal subunit protein uL23 OS=Escherichia coli O6:H1 (strain CFT073 / ATCC 700928 / UPEC) OX=199310 GN=rplW PE=3 SV=1
130	sp|P0ADZ5|RS15_ECOL6	3	0.141	0.6	0.58	22	9	3	10	Small ribosomal subunit protein uS15 OS=Escherichia coli O6:H1 (strain CFT073 / ATCC 700928 / UPEC) OX=199310 GN=rpsO PE=3 SV=2
7	tr|A0A0H2V7S6|A0A0H2V7S6_ECOL6	3	0.132	0.6	0.577	21	10	3	8	Putative Rz endopeptidase from lambdoid prophage DLP12 OS=Escherichia coli O6:H1 (strain CFT073 / ATCC 700928 / UPEC) OX=199310 GN=c1563 PE=3 SV=1
25	sp|P0A6Y9|DNAK_ECOL6	3	0.081	0.54	0.54	15	6	5	4	Chaperone protein DnaK OS=Escherichia coli O6:H1 (strain CFT073 / ATCC 700928 / UPEC) OX=199310 GN=dnaK PE=3 SV=2
142	sp|P0ADY8|RL16_ECOL6	3	0.049	0.58	0.543	11	4	2	5	Large ribosomal subunit protein uL16 OS=Escherichia coli O6:H1 (strain CFT073 / ATCC 700928 / UPEC) OX=199310 GN=rplP PE=3 SV=1
149	tr|A0A0H2V6Z9|A0A0H2V6Z9_ECOL6	2	0.195	0.62	0.605	19	5		14	Enoyl-[acyl-carrier-protein] reductase [NADH] OS=Escherichia coli O6:H1 (strain CFT073 / ATCC 700928 / UPEC) OX=199310 GN=fabI PE=3 SV=1
116	sp|Q8CVJ0|BTUB_ECOL6	2	0.621	0.54	0.72	77	45		32	Vitamin B12 transporter BtuB OS=Escherichia coli O6:H1 (strain CFT073 / ATCC 700928 / UPEC) OX=199310 GN=btuB PE=3 SV=2
211	tr|A0A0H2VC70|A0A0H2VC70_ECOL6	2	0.621	0.5	0.707	77	39		38	Putative capsid structural protein of prophage OS=Escherichia coli O6:H1 (strain CFT073 / ATCC 700928 / UPEC) OX=199310 GN=c3171 PE=3 SV=1
332	tr|A0A0H2V9U3|A0A0H2V9U3_ECOL6	2	0.586	0.58	0.722	69	46		23	DUF2303 family protein OS=Escherichia coli O6:H1 (strain CFT073 / ATCC 700928 / UPEC) OX=199310 GN=yfdQ PE=4 SV=1
248	sp|P0A8V3|RPOB_ECOL6	2	0.566	0.58	0.715	65	22		43	DNA-directed RNA polymerase subunit beta OS=Escherichia coli O6:H1 (strain CFT073 / ATCC 700928 / UPEC) OX=199310 GN=rpoB PE=3 SV=1
308	tr|A0A0H2V9N9|A0A0H2V9N9_ECOL6	2	0.551	0.52	0.69	62	34		28	Putative head-DNA stabilization protein of prophage OS=Escherichia coli O6:H1 (strain CFT073 / ATCC 700928 / UPEC) OX=199310 GN=c3169 PE=4 SV=1
199	sp|P0AG68|RS1_ECOL6	2	0.54	0.67	0.737	60	9		51	Small ribosomal subunit protein bS1 OS=Escherichia coli O6:H1 (strain CFT073 / ATCC 700928 / UPEC) OX=199310 GN=rpsA PE=3 SV=1
137	sp|Q8FB83|RPOC_ECOL6	2	0.534	0.6	0.711	59	17		42	DNA-directed RNA polymerase subunit beta' OS=Escherichia coli O6:H1 (strain CFT073 / ATCC 700928 / UPEC) OX=199310 GN=rpoC PE=3 SV=1
123	sp|P0A7R2|RL9_ECOL6	2	0.492	0.59	0.694	52	17		35	Large ribosomal subunit protein bL9 OS=Escherichia coli O6:H1 (strain CFT073 / ATCC 700928 / UPEC) OX=199310 GN=rplI PE=3 SV=1
159	tr|A0A0H2V7I8|A0A0H2V7I8_ECOL6	2	0.479	0.54	0.673	50	29		21	Outer membrane lipoprotein slyB OS=Escherichia coli O6:H1 (strain CFT073 / ATCC 700928 / UPEC) OX=199310 GN=slyB PE=4 SV=1
132	sp|P0AEB3|DACA_ECOL6	2	0.444	0.6	0.681	45	32		13	D-alanyl-D-alanine carboxypeptidase DacA OS=Escherichia coli O6:H1 (strain CFT073 / ATCC 700928 / UPEC) OX=199310 GN=dacA PE=3 SV=1
237	tr|A0A0H2V4S7|A0A0H2V4S7_ECOL6	2	0.422	0.52	0.647	42	23		19	Protein translocase subunit SecD OS=Escherichia coli O6:H1 (strain CFT073 / ATCC 700928 / UPEC) OX=199310 GN=secD PE=3 SV=1
208	sp|Q8FFJ9|NUOG_ECOL6	2	0.414	0.57	0.661	41	15		26	NADH-quinone oxidoreductase subunit G OS=Escherichia coli O6:H1 (strain CFT073 / ATCC 700928 / UPEC) OX=199310 GN=nuoG PE=3 SV=3
216	tr|A0A0H2V4U0|A0A0H2V4U0_ECOL6	2	0.406	0.51	0.639	40	21		19	peptidase Do OS=Escherichia coli O6:H1 (strain CFT073 / ATCC 700928 / UPEC) OX=199310 GN=htrA PE=4 SV=1
323	tr|A0A0H2VCU4|A0A0H2VCU4_ECOL6	2	0.406	0.59	0.665	40	13		27	Formate dehydrogenase-O, major subunit OS=Escherichia coli O6:H1 (strain CFT073 / ATCC 700928 / UPEC) OX=199310 GN=fdoG PE=3 SV=1
336	sp|P0A837|SUCC_ECOL6	2	0.406	0.56	0.655	40	15		25	Succinate--CoA ligase [ADP-forming] subunit beta OS=Escherichia coli O6:H1 (strain CFT073 / ATCC 700928 / UPEC) OX=199310 GN=sucC PE=3 SV=1
345	tr|A0A0H2VAN9|A0A0H2VAN9_ECOL6	2	0.406	0.52	0.642	40	22		18	VacJ lipoprotein OS=Escherichia coli O6:H1 (strain CFT073 / ATCC 700928 / UPEC) OX=199310 GN=vacJ PE=3 SV=1
29	sp|Q8FCB1|LLDD_ECOL6	2	0.389	0.51	0.633	38	18		20	L-lactate dehydrogenase OS=Escherichia coli O6:H1 (strain CFT073 / ATCC 700928 / UPEC) OX=199310 GN=lldD PE=3 SV=1
213	tr|A0A0H2VE44|A0A0H2VE44_ECOL6	2	0.389	0.59	0.66	38	12		26	Cell division protein DamX OS=Escherichia coli O6:H1 (strain CFT073 / ATCC 700928 / UPEC) OX=199310 GN=damX PE=3 SV=1
317	tr|A0A0H2V4N5|A0A0H2V4N5_ECOL6	2	0.389	0.58	0.656	38	13		25	Aconitate hydratase B OS=Escherichia coli O6:H1 (strain CFT073 / ATCC 700928 / UPEC) OX=199310 GN=acnB PE=3 SV=1
335	sp|P63286|CLPB_ECOL6	2	0.389	0.65	0.68	38	7		31	Chaperone protein ClpB OS=Escherichia coli O6:H1 (strain CFT073 / ATCC 700928 / UPEC) OX=199310 GN=clpB PE=3 SV=1
223	sp|P0AEE6|MGLB_ECOL6	2	0.381	0.51	0.63	37	18		19	D-galactose/methyl-galactoside binding periplasmic protein MglB OS=Escherichia coli O6:H1 (strain CFT073 / ATCC 700928 / UPEC) OX=199310 GN=mglB PE=3 SV=1
302	sp|P0A6Q0|ENO_ECOL6	2	0.381	0.52	0.634	37	17		20	Enolase OS=Escherichia coli O6:H1 (strain CFT073 / ATCC 700928 / UPEC) OX=199310 GN=eno PE=3 SV=2
204	sp|P0A7R6|RS10_ECOL6	2	0.372	0.56	0.644	36	14		22	Small ribosomal subunit protein uS10 OS=Escherichia coli O6:H1 (strain CFT073 / ATCC 700928 / UPEC) OX=199310 GN=rpsJ PE=3 SV=1
63	sp|P0ABB5|ATPB_ECOL6	2	0.363	0.51	0.624	35	18		17	ATP synthase subunit beta OS=Escherichia coli O6:H1 (strain CFT073 / ATCC 700928 / UPEC) OX=199310 GN=atpD PE=3 SV=2
133	sp|P0A8N4|SYK1_ECOL6	2	0.363	0.62	0.661	35	9		26	Lysine--tRNA ligase OS=Escherichia coli O6:H1 (strain CFT073 / ATCC 700928 / UPEC) OX=199310 GN=lysS PE=3 SV=2
210	sp|P0ABZ7|SURA_ECOL6	2	0.363	0.55	0.638	35	21		14	Chaperone SurA OS=Escherichia coli O6:H1 (strain CFT073 / ATCC 700928 / UPEC) OX=199310 GN=surA PE=3 SV=1
19	sp|P0A7W2|RS5_ECOL6	2	0.354	0.51	0.621	34	16		18	Small ribosomal subunit protein uS5 OS=Escherichia coli O6:H1 (strain CFT073 / ATCC 700928 / UPEC) OX=199310 GN=rpsE PE=3 SV=2
42	sp|Q8FBC3|GLPK_ECOL6	2	0.345	0.6	0.648	33	10		23	Glycerol kinase OS=Escherichia coli O6:H1 (strain CFT073 / ATCC 700928 / UPEC) OX=199310 GN=glpK PE=3 SV=3
54	sp|P68766|AMPA_ECOL6	2	0.345	0.64	0.662	33	7		26	Cytosol aminopeptidase OS=Escherichia coli O6:H1 (strain CFT073 / ATCC 700928 / UPEC) OX=199310 GN=pepA PE=3 SV=1
122	tr|A0A0H2VB79|A0A0H2VB79_ECOL6	2	0.335	0.59	0.642	32	10		22	Putative tail component of prophage OS=Escherichia coli O6:H1 (strain CFT073 / ATCC 700928 / UPEC) OX=199310 GN=c3163 PE=4 SV=1
225	tr|A0A0H2V4A0|A0A0H2V4A0_ECOL6	2	0.335	0.56	0.632	32	20		12	Lipoprotein OS=Escherichia coli O6:H1 (strain CFT073 / ATCC 700928 / UPEC) OX=199310 GN=yaeC PE=3 SV=1
310	tr|A0A0H2VAG2|A0A0H2VAG2_ECOL6	2	0.335	0.55	0.628	32	19		13	Hypothetical lipoprotein ygeR OS=Escherichia coli O6:H1 (strain CFT073 / ATCC 700928 / UPEC) OX=199310 GN=ygeR PE=4 SV=1
337	tr|A0A0H2VBP8|A0A0H2VBP8_ECOL6	2	0.335	0.55	0.628	32	19		13	Inner membrane lipoprotein DcrB OS=Escherichia coli O6:H1 (strain CFT073 / ATCC 700928 / UPEC) OX=199310 GN=dcrB PE=3 SV=1
247	sp|P0A7V1|RS2_ECOL6	2	0.326	0.65	0.659	31	25		6	Small ribosomal subunit protein uS2 OS=Escherichia coli O6:H1 (strain CFT073 / ATCC 700928 / UPEC) OX=199310 GN=rpsB PE=3 SV=2
259	sp|Q8FLB0|CARB_ECOL6	2	0.326	0.62	0.649	31	8		23	Carbamoyl-phosphate synthase large chain OS=Escherichia coli O6:H1 (strain CFT073 / ATCC 700928 / UPEC) OX=199310 GN=carB PE=3 SV=3
141	sp|P0A7J4|RL10_ECOL6	2	0.316	0.63	0.649	30	23		7	Large ribosomal subunit protein uL10 OS=Escherichia coli O6:H1 (strain CFT073 / ATCC 700928 / UPEC) OX=199310 GN=rplJ PE=3 SV=2
320	sp|P0ABC4|HFLC_ECOL6	2	0.316	0.5	0.605	30	15		15	Modulator of FtsH protease HflC OS=Escherichia coli O6:H1 (strain CFT073 / ATCC 700928 / UPEC) OX=199310 GN=hflC PE=3 SV=1
64	sp|P0ABJ2|CYOA_ECOL6	2	0.306	0.51	0.605	29	15		14	Cytochrome bo(3) ubiquinol oxidase subunit 2 OS=Escherichia coli O6:H1 (strain CFT073 / ATCC 700928 / UPEC) OX=199310 GN=cyoA PE=3 SV=1
235	tr|A0A0H2VCL3|A0A0H2VCL3_ECOL6	2	0.306	0.51	0.605	29	14		15	Putative uroporphyrin-III C-methyltransferase OS=Escherichia coli O6:H1 (strain CFT073 / ATCC 700928 / UPEC) OX=199310 GN=hemX PE=4 SV=1
14	sp|Q8FAT5|SYK2_ECOL6	2	0.296	0.59	0.629	28	9		19	Lysine--tRNA ligase, heat inducible OS=Escherichia coli O6:H1 (strain CFT073 / ATCC 700928 / UPEC) OX=199310 GN=lysU PE=3 SV=3
58	sp|Q8FFJ7|NUOCD_ECOL6	2	0.296	0.52	0.605	28	13		15	NADH-quinone oxidoreductase subunit C/D OS=Escherichia coli O6:H1 (strain CFT073 / ATCC 700928 / UPEC) OX=199310 GN=nuoC PE=3 SV=1
101	tr|A0A0H2V5C6|A0A0H2V5C6_ECOL6	2	0.296	0.59	0.629	28	9		19	Dihydrolipoyllysine-residue succinyltransferase component of 2-oxoglutarate dehydrogenase complex OS=Escherichia coli O6:H1 (strain CFT073 / ATCC 700928 / UPEC) OX=199310 GN=sucB PE=3 SV=1
275	tr|A0A0H2V5Y0|A0A0H2V5Y0_ECOL6	2	0.275	0.58	0.618	26	17		9	Pyruvate dehydrogenase E1 component OS=Escherichia coli O6:H1 (strain CFT073 / ATCC 700928 / UPEC) OX=199310 GN=aceE PE=4 SV=1
298	sp|P0A7T0|RS13_ECOL6	2	0.275	0.54	0.605	26	15		11	Small ribosomal subunit protein uS13 OS=Escherichia coli O6:H1 (strain CFT073 / ATCC 700928 / UPEC) OX=199310 GN=rpsM PE=3 SV=2
303	sp|P0ADW4|ZAPG_ECOL6	2	0.275	0.52	0.598	26	14		12	Z-ring associated protein G OS=Escherichia coli O6:H1 (strain CFT073 / ATCC 700928 / UPEC) OX=199310 GN=zapG PE=3 SV=2
333	tr|A0A0H2V563|A0A0H2V563_ECOL6	2	0.275	0.59	0.622	26	18		8	Glutamate/aspartate Periplasmic binding protein OS=Escherichia coli O6:H1 (strain CFT073 / ATCC 700928 / UPEC) OX=199310 GN=ybeJ PE=4 SV=1
121	sp|P65624|YIDC_ECOL6	2	0.264	0.53	0.598	25	11		14	Membrane protein insertase YidC OS=Escherichia coli O6:H1 (strain CFT073 / ATCC 700928 / UPEC) OX=199310 GN=yidC PE=3 SV=1
200	sp|P0ADA6|YAJG_ECOL6	2	0.264	0.51	0.591	25	12		13	Uncharacterized lipoprotein YajG OS=Escherichia coli O6:H1 (strain CFT073 / ATCC 700928 / UPEC) OX=199310 GN=yajG PE=3 SV=1
250	tr|A0A0H2V9T3|A0A0H2V9T3_ECOL6	2	0.264	0.51	0.591	25	13		12	Protein ydgA OS=Escherichia coli O6:H1 (strain CFT073 / ATCC 700928 / UPEC) OX=199310 GN=ydgA PE=4 SV=1
291	sp|Q8CW45|LOLB_ECOL6	2	0.264	0.53	0.598	25	11		14	Outer-membrane lipoprotein LolB OS=Escherichia coli O6:H1 (strain CFT073 / ATCC 700928 / UPEC) OX=199310 GN=lolB PE=3 SV=2
314	tr|A0A0H2VC08|A0A0H2VC08_ECOL6	2	0.264	0.57	0.611	25	9		16	Membrane fusion protein biotin-lipoyl like domain-containing protein OS=Escherichia coli O6:H1 (strain CFT073 / ATCC 700928 / UPEC) OX=199310 GN=yhiI PE=4 SV=1
43	sp|Q8FJN1|DING_ECOL6	2	0.253	0.52	0.591	24	11		13	ATP-dependent DNA helicase DinG OS=Escherichia coli O6:H1 (strain CFT073 / ATCC 700928 / UPEC) OX=199310 GN=dinG PE=3 SV=1
155	sp|P0A6Z4|HTPG_ECOL6	2	0.253	0.68	0.644	24	3		21	Chaperone protein HtpG OS=Escherichia coli O6:H1 (strain CFT073 / ATCC 700928 / UPEC) OX=199310 GN=htpG PE=3 SV=1
164	tr|A0A0H2V9X8|A0A0H2V9X8_ECOL6	2	0.242	0.51	0.584	23	12		11	Putative capsid protein of prophage OS=Escherichia coli O6:H1 (strain CFT073 / ATCC 700928 / UPEC) OX=199310 GN=c3170 PE=4 SV=1
224	tr|A0A0H2VAW2|A0A0H2VAW2_ECOL6	2	0.242	0.51	0.584	23	11		12	Biopolymer transport protein ExbB OS=Escherichia coli O6:H1 (strain CFT073 / ATCC 700928 / UPEC) OX=199310 GN=exbB PE=3 SV=1
330	tr|A0A0H2VBU8|A0A0H2VBU8_ECOL6	2	0.242	0.62	0.621	23	17		6	Hypothetical lipoprotein yiaD OS=Escherichia coli O6:H1 (strain CFT073 / ATCC 700928 / UPEC) OX=199310 GN=yiaD PE=4 SV=1
256	sp|P0A6P2|EFTS_ECOL6	2	0.23	0.63	0.62	22	5		17	Elongation factor Ts OS=Escherichia coli O6:H1 (strain CFT073 / ATCC 700928 / UPEC) OX=199310 GN=tsf PE=3 SV=2
108	tr|A0A0H2V4W4|A0A0H2V4W4_ECOL6	2	0.219	0.56	0.593	21	8		13	Glycoprotein/polysaccharide metabolism OS=Escherichia coli O6:H1 (strain CFT073 / ATCC 700928 / UPEC) OX=199310 GN=ybaY PE=4 SV=1
126	tr|A0A0H2V6A3|A0A0H2V6A3_ECOL6	2	0.219	0.54	0.586	21	12		9	NADH dehydrogenase OS=Escherichia coli O6:H1 (strain CFT073 / ATCC 700928 / UPEC) OX=199310 GN=ndh PE=4 SV=1
241	tr|A0A0H2VBW4|A0A0H2VBW4_ECOL6	2	0.219	0.54	0.586	21	9		12	Ancillary SecYEG translocon subunit OS=Escherichia coli O6:H1 (strain CFT073 / ATCC 700928 / UPEC) OX=199310 GN=yfgM PE=3 SV=1
9	tr|A0A0H2V918|A0A0H2V918_ECOL6	2	0.207	0.57	0.592	20	7		13	NADH-quinone oxidoreductase subunit F OS=Escherichia coli O6:H1 (strain CFT073 / ATCC 700928 / UPEC) OX=199310 GN=nuoF PE=3 SV=1
57	tr|A0A0H2VB44|A0A0H2VB44_ECOL6	2	0.207	0.52	0.576	20	9		11	Mce/MlaD domain-containing protein OS=Escherichia coli O6:H1 (strain CFT073 / ATCC 700928 / UPEC) OX=199310 GN=yrbD PE=4 SV=1
239	sp|P0AAX9|YBIS_ECOL6	2	0.207	0.52	0.576	20	11		9	Probable L,D-transpeptidase YbiS OS=Escherichia coli O6:H1 (strain CFT073 / ATCC 700928 / UPEC) OX=199310 GN=ybiS PE=3 SV=1
294	tr|A0A0H2V495|A0A0H2V495_ECOL6	2	0.207	0.5	0.569	20	10		10	Copper homeostasis protein cutF OS=Escherichia coli O6:H1 (strain CFT073 / ATCC 700928 / UPEC) OX=199310 GN=cutF PE=4 SV=1
32	tr|A0A0H2V7Q9|A0A0H2V7Q9_ECOL6	2	0.195	0.62	0.605	19	5		14	NAD(P) transhydrogenase subunit alpha OS=Escherichia coli O6:H1 (strain CFT073 / ATCC 700928 / UPEC) OX=199310 GN=pntA PE=3 SV=1
39	tr|A0A0H2VA29|A0A0H2VA29_ECOL6	2	0.195	0.51	0.568	19	10		9	Multidrug resistance protein A OS=Escherichia coli O6:H1 (strain CFT073 / ATCC 700928 / UPEC) OX=199310 GN=emrA PE=3 SV=1
253	tr|A0A0H2V7A3|A0A0H2V7A3_ECOL6	2	0.195	0.59	0.595	19	13		6	Penicillin-binding protein activator LpoB OS=Escherichia coli O6:H1 (strain CFT073 / ATCC 700928 / UPEC) OX=199310 GN=ycfM PE=3 SV=1
254	sp|P0AEQ4|GLNH_ECOL6	2	0.195	0.59	0.595	19	13		6	Glutamine-binding periplasmic protein OS=Escherichia coli O6:H1 (strain CFT073 / ATCC 700928 / UPEC) OX=199310 GN=glnH PE=3 SV=1
334	tr|A0A0H2V7I7|A0A0H2V7I7_ECOL6	2	0.195	0.51	0.568	19	10		9	Receptor OS=Escherichia coli O6:H1 (strain CFT073 / ATCC 700928 / UPEC) OX=199310 GN=yncE PE=4 SV=1
139	sp|P0AG28|YIBN_ECOL6	2	0.183	0.5	0.561	18	9		9	Uncharacterized protein YibN OS=Escherichia coli O6:H1 (strain CFT073 / ATCC 700928 / UPEC) OX=199310 GN=yibN PE=3 SV=1
206	tr|A0A0H2VA16|A0A0H2VA16_ECOL6	2	0.183	0.56	0.581	18	7		11	Hypothetical symporter ydjN OS=Escherichia coli O6:H1 (strain CFT073 / ATCC 700928 / UPEC) OX=199310 GN=ydjN PE=4 SV=1
231	sp|P0A6M9|EFG_ECOL6	2	0.183	0.56	0.581	18	7		11	Elongation factor G OS=Escherichia coli O6:H1 (strain CFT073 / ATCC 700928 / UPEC) OX=199310 GN=fusA PE=3 SV=2
236	sp|P0ADK1|YIAF_ECOL6	2	0.183	0.5	0.561	18	9		9	Uncharacterized protein YiaF OS=Escherichia coli O6:H1 (strain CFT073 / ATCC 700928 / UPEC) OX=199310 GN=yiaF PE=4 SV=2
243	sp|P0ABA7|ATPG_ECOL6	2	0.183	0.66	0.614	18	3		15	ATP synthase gamma chain OS=Escherichia coli O6:H1 (strain CFT073 / ATCC 700928 / UPEC) OX=199310 GN=atpG PE=3 SV=1
340	sp|P0A954|FABB_ECOL6	2	0.183	0.53	0.571	18	8		10	3-oxoacyl-[acyl-carrier-protein] synthase 1 OS=Escherichia coli O6:H1 (strain CFT073 / ATCC 700928 / UPEC) OX=199310 GN=fabB PE=3 SV=1
21	sp|P0A8M1|SYN_ECOL6	2	0.17	0.6	0.59	17	5		12	Asparagine--tRNA ligase OS=Escherichia coli O6:H1 (strain CFT073 / ATCC 700928 / UPEC) OX=199310 GN=asnS PE=3 SV=2
23	tr|A0A0H2VDD0|A0A0H2VDD0_ECOL6	2	0.17	0.51	0.56	17	9		8	Maltose operon periplasmic protein OS=Escherichia coli O6:H1 (strain CFT073 / ATCC 700928 / UPEC) OX=199310 GN=malM PE=4 SV=1
60	tr|A0A0H2V6B0|A0A0H2V6B0_ECOL6	2	0.17	0.6	0.59	17	12		5	serine-type D-Ala-D-Ala carboxypeptidase OS=Escherichia coli O6:H1 (strain CFT073 / ATCC 700928 / UPEC) OX=199310 GN=dacC PE=3 SV=1
124	sp|P0ADZ8|YAJC_ECOL6	2	0.17	0.57	0.58	17	11		6	Sec translocon accessory complex subunit YajC OS=Escherichia coli O6:H1 (strain CFT073 / ATCC 700928 / UPEC) OX=199310 GN=yajC PE=3 SV=1
257	sp|P0ABK0|CYDA_ECOL6	2	0.17	0.51	0.56	17	8		9	Cytochrome bd-I ubiquinol oxidase subunit 1 OS=Escherichia coli O6:H1 (strain CFT073 / ATCC 700928 / UPEC) OX=199310 GN=cydA PE=3 SV=1
158	sp|Q8FJ91|PYRD_ECOL6	2	0.158	0.56	0.573	16	6		10	Dihydroorotate dehydrogenase (quinone) OS=Escherichia coli O6:H1 (strain CFT073 / ATCC 700928 / UPEC) OX=199310 GN=pyrD PE=3 SV=2
48	tr|A0A0H2V911|A0A0H2V911_ECOL6	2	0.145	0.52	0.555	15	8		7	Salt-induced outer membrane protein OS=Escherichia coli O6:H1 (strain CFT073 / ATCC 700928 / UPEC) OX=199310 GN=ydiY PE=4 SV=1
156	tr|A0A0H2V8T7|A0A0H2V8T7_ECOL6	2	0.145	0.55	0.565	15	6		9	Isocitrate dehydrogenase [NADP] OS=Escherichia coli O6:H1 (strain CFT073 / ATCC 700928 / UPEC) OX=199310 GN=icdA PE=4 SV=1
230	sp|P0AFC8|NUOB_ECOL6	2	0.145	0.61	0.585	15	4		11	NADH-quinone oxidoreductase subunit B OS=Escherichia coli O6:H1 (strain CFT073 / ATCC 700928 / UPEC) OX=199310 GN=nuoB PE=3 SV=1
255	sp|P65764|FKBA_ECOL6	2	0.145	0.52	0.555	15	7		8	FKBP-type peptidyl-prolyl cis-trans isomerase FkpA OS=Escherichia coli O6:H1 (strain CFT073 / ATCC 700928 / UPEC) OX=199310 GN=fkpA PE=3 SV=1
343	tr|A0A0H2VCY6|A0A0H2VCY6_ECOL6	2	0.145	0.55	0.565	15	6		9	Maltodextrin-binding protein OS=Escherichia coli O6:H1 (strain CFT073 / ATCC 700928 / UPEC) OX=199310 GN=malE PE=3 SV=1
52	tr|A0A0H2VCB0|A0A0H2VCB0_ECOL6	2	0.132	0.61	0.581	14	4		10	2-amino-3-ketobutyrate coenzyme A ligase OS=Escherichia coli O6:H1 (strain CFT073 / ATCC 700928 / UPEC) OX=199310 GN=kbl PE=3 SV=1
128	tr|A0A0H2V661|A0A0H2V661_ECOL6	2	0.132	0.57	0.567	14	5		9	Glutamine transport ATP-binding protein glnQ OS=Escherichia coli O6:H1 (strain CFT073 / ATCC 700928 / UPEC) OX=199310 GN=glnQ PE=3 SV=1
152	sp|Q8CVU7|FADL_ECOL6	2	0.132	0.54	0.557	14	6		8	Long-chain fatty acid transport protein OS=Escherichia coli O6:H1 (strain CFT073 / ATCC 700928 / UPEC) OX=199310 GN=fadL PE=3 SV=2
162	sp|P0ADT9|YGIM_ECOL6	2	0.132	0.57	0.567	14	5		9	Uncharacterized protein YgiM OS=Escherichia coli O6:H1 (strain CFT073 / ATCC 700928 / UPEC) OX=199310 GN=ygiM PE=3 SV=1
165	tr|A0A0H2VAH7|A0A0H2VAH7_ECOL6	2	0.132	0.64	0.591	14	11		3	Glycerophosphoryl diester phosphodiesterase, periplasmic OS=Escherichia coli O6:H1 (strain CFT073 / ATCC 700928 / UPEC) OX=199310 GN=glpQ PE=4 SV=1
220	tr|A0A0H2VD47|A0A0H2VD47_ECOL6	2	0.132	0.54	0.557	14	8		6	Cell division protein FtsN OS=Escherichia coli O6:H1 (strain CFT073 / ATCC 700928 / UPEC) OX=199310 GN=ftsN PE=3 SV=1
26	tr|A0A0H2V7H3|A0A0H2V7H3_ECOL6	2	0.12	0.52	0.547	13	7		6	Hypothetical lipoprotein ydcL OS=Escherichia coli O6:H1 (strain CFT073 / ATCC 700928 / UPEC) OX=199310 GN=ydcL PE=4 SV=1
28	sp|Q8FJ35|EFEO_ECOL6	2	0.12	0.52	0.547	13	6		7	Iron uptake system component EfeO OS=Escherichia coli O6:H1 (strain CFT073 / ATCC 700928 / UPEC) OX=199310 GN=efeO PE=2 SV=1
36	tr|A0A0H2VCK4|A0A0H2VCK4_ECOL6	2	0.12	0.56	0.56	13	8		5	Phospholipase A1 OS=Escherichia coli O6:H1 (strain CFT073 / ATCC 700928 / UPEC) OX=199310 GN=pldA PE=3 SV=1
40	tr|A0A0H2V4W9|A0A0H2V4W9_ECOL6	2	0.12	0.56	0.56	13	5		8	Efflux pump membrane transporter OS=Escherichia coli O6:H1 (strain CFT073 / ATCC 700928 / UPEC) OX=199310 GN=acrB PE=3 SV=1
112	sp|P0A7X4|RS9_ECOL6	2	0.12	0.56	0.56	13	5		8	Small ribosomal subunit protein uS9 OS=Escherichia coli O6:H1 (strain CFT073 / ATCC 700928 / UPEC) OX=199310 GN=rpsI PE=3 SV=2
212	sp|P0A7W8|RS8_ECOL6	2	0.12	0.59	0.57	13	4		9	Small ribosomal subunit protein uS8 OS=Escherichia coli O6:H1 (strain CFT073 / ATCC 700928 / UPEC) OX=199310 GN=rpsH PE=3 SV=2
222	sp|P0AB68|PNTB_ECOL6	2	0.12	0.56	0.56	13	5		8	NAD(P) transhydrogenase subunit beta OS=Escherichia coli O6:H1 (strain CFT073 / ATCC 700928 / UPEC) OX=199310 GN=pntB PE=3 SV=1
285	sp|Q8FGQ9|SYD_ECOL6	2	0.12	0.59	0.57	13	4		9	Aspartate--tRNA ligase OS=Escherichia coli O6:H1 (strain CFT073 / ATCC 700928 / UPEC) OX=199310 GN=aspS PE=3 SV=1
315	tr|A0A0H2V629|A0A0H2V629_ECOL6	2	0.12	0.52	0.547	13	7		6	Penicillin-binding protein 1B OS=Escherichia coli O6:H1 (strain CFT073 / ATCC 700928 / UPEC) OX=199310 GN=mrcB PE=3 SV=1
16	sp|P0A718|KPRS_ECOL6	2	0.107	0.5	0.536	12	6		6	Ribose-phosphate pyrophosphokinase OS=Escherichia coli O6:H1 (strain CFT073 / ATCC 700928 / UPEC) OX=199310 GN=prs PE=3 SV=2
61	sp|P0AFC4|NUOA_ECOL6	2	0.107	0.5	0.536	12	6		6	NADH-quinone oxidoreductase subunit A OS=Escherichia coli O6:H1 (strain CFT073 / ATCC 700928 / UPEC) OX=199310 GN=nuoA PE=3 SV=1
153	tr|A0A0H2V7F1|A0A0H2V7F1_ECOL6	2	0.107	0.58	0.562	12	4		8	Putative conserved protein OS=Escherichia coli O6:H1 (strain CFT073 / ATCC 700928 / UPEC) OX=199310 GN=c0823 PE=4 SV=1
205	tr|A0A0H2V813|A0A0H2V813_ECOL6	2	0.107	0.5	0.536	12	6		6	Protease IV OS=Escherichia coli O6:H1 (strain CFT073 / ATCC 700928 / UPEC) OX=199310 GN=sppA PE=3 SV=1
288	sp|Q8FBV2|TNAA_ECOL6	2	0.107	0.5	0.536	12	6		6	Tryptophanase OS=Escherichia coli O6:H1 (strain CFT073 / ATCC 700928 / UPEC) OX=199310 GN=tnaA PE=3 SV=2
20	sp|P0A7D5|PURA_ECOL6	2	0.094	0.52	0.538	11	6		5	Adenylosuccinate synthetase OS=Escherichia coli O6:H1 (strain CFT073 / ATCC 700928 / UPEC) OX=199310 GN=purA PE=3 SV=2
68	tr|A0A0H2VAA7|A0A0H2VAA7_ECOL6	2	0.094	0.52	0.538	11	5		6	Oxidative stress defense protein OS=Escherichia coli O6:H1 (strain CFT073 / ATCC 700928 / UPEC) OX=199310 GN=yggE PE=4 SV=1
106	tr|A0A0H2V743|A0A0H2V743_ECOL6	2	0.094	0.52	0.538	11	6		5	Heat shock protein hslJ OS=Escherichia coli O6:H1 (strain CFT073 / ATCC 700928 / UPEC) OX=199310 GN=hslJ PE=4 SV=1
203	tr|A0A0H2V6J6|A0A0H2V6J6_ECOL6	2	0.094	0.57	0.555	11	4		7	Putative Rz endopeptidase from lambdoid prophage DLP12 OS=Escherichia coli O6:H1 (strain CFT073 / ATCC 700928 / UPEC) OX=199310 GN=c1437 PE=3 SV=1
260	sp|P0A7D8|PUR7_ECOL6	2	0.094	0.65	0.581	11	2		9	Phosphoribosylaminoimidazole-succinocarboxamide synthase OS=Escherichia coli O6:H1 (strain CFT073 / ATCC 700928 / UPEC) OX=199310 GN=purC PE=3 SV=1
270	sp|P0A7A8|PLSB_ECOL6	2	0.094	0.61	0.568	11	3		8	Glycerol-3-phosphate acyltransferase OS=Escherichia coli O6:H1 (strain CFT073 / ATCC 700928 / UPEC) OX=199310 GN=plsB PE=3 SV=2
306	sp|Q8FJB1|MSBA_ECOL6	2	0.094	0.61	0.568	11	3		8	ATP-dependent lipid A-core flippase OS=Escherichia coli O6:H1 (strain CFT073 / ATCC 700928 / UPEC) OX=199310 GN=msbA PE=1 SV=1
316	sp|P0AG31|RHO_ECOL6	2	0.094	0.52	0.538	11	6		5	Transcription termination factor Rho OS=Escherichia coli O6:H1 (strain CFT073 / ATCC 700928 / UPEC) OX=199310 GN=rho PE=3 SV=1
13	tr|A0A0H2VE01|A0A0H2VE01_ECOL6	2	0.081	0.55	0.544	10	6		4	Translocation and assembly module subunit TamA OS=Escherichia coli O6:H1 (strain CFT073 / ATCC 700928 / UPEC) OX=199310 GN=ytfM PE=3 SV=1
50	sp|P64582|YQJD_ECOL6	2	0.081	0.5	0.527	10	5		5	Uncharacterized protein YqjD OS=Escherichia coli O6:H1 (strain CFT073 / ATCC 700928 / UPEC) OX=199310 GN=yqjD PE=3 SV=1
51	tr|A0A0H2V7E6|A0A0H2V7E6_ECOL6	2	0.081	0.55	0.544	10	4		6	Tol-Pal system protein TolQ OS=Escherichia coli O6:H1 (strain CFT073 / ATCC 700928 / UPEC) OX=199310 GN=tolQ PE=3 SV=1
62	tr|A0A0H2V5N0|A0A0H2V5N0_ECOL6	2	0.081	0.6	0.56	10	3		7	Putative lipoprotein ybjP OS=Escherichia coli O6:H1 (strain CFT073 / ATCC 700928 / UPEC) OX=199310 GN=ybjP PE=4 SV=1
66	tr|A0A0H2V777|A0A0H2V777_ECOL6	2	0.081	0.55	0.544	10	4		6	Periplasmic oligopeptide-binding protein OS=Escherichia coli O6:H1 (strain CFT073 / ATCC 700928 / UPEC) OX=199310 GN=oppA PE=3 SV=1
107	tr|A0A0H2V995|A0A0H2V995_ECOL6	2	0.081	0.55	0.544	10	6		4	Cysteine synthase OS=Escherichia coli O6:H1 (strain CFT073 / ATCC 700928 / UPEC) OX=199310 GN=cysK PE=3 SV=1
215	sp|Q8FJN6|YBHG_ECOL6	2	0.081	0.55	0.544	10	4		6	UPF0194 membrane protein YbhG OS=Escherichia coli O6:H1 (strain CFT073 / ATCC 700928 / UPEC) OX=199310 GN=ybhG PE=3 SV=1
221	tr|A0A0H2VES0|A0A0H2VES0_ECOL6	2	0.081	0.55	0.544	10	4		6	Inner membrane protein YjcH OS=Escherichia coli O6:H1 (strain CFT073 / ATCC 700928 / UPEC) OX=199310 GN=yjcH PE=4 SV=1
11	tr|A0A0H2V6A0|A0A0H2V6A0_ECOL6	2	0.069	0.53	0.533	9	4		5	FhuE receptor OS=Escherichia coli O6:H1 (strain CFT073 / ATCC 700928 / UPEC) OX=199310 GN=fhuE PE=3 SV=1
272	tr|A0A0H2VA32|A0A0H2VA32_ECOL6	2	0.069	0.53	0.533	9	4		5	peptidoglycan lytic exotransglycosylase OS=Escherichia coli O6:H1 (strain CFT073 / ATCC 700928 / UPEC) OX=199310 GN=mltA PE=4 SV=1
276	sp|P0A7S0|RS11_ECOL6	2	0.069	0.58	0.55	9	3		6	Small ribosomal subunit protein uS11 OS=Escherichia coli O6:H1 (strain CFT073 / ATCC 700928 / UPEC) OX=199310 GN=rpsK PE=3 SV=2
297	sp|P0ABI9|CYOB_ECOL6	2	0.069	0.53	0.533	9	4		5	Cytochrome bo(3) ubiquinol oxidase subunit 1 OS=Escherichia coli O6:H1 (strain CFT073 / ATCC 700928 / UPEC) OX=199310 GN=cyoB PE=3 SV=1
301	tr|A0A0H2V902|A0A0H2V902_ECOL6	2	0.069	0.64	0.57	9	2		7	Phosphoenolpyruvate synthase OS=Escherichia coli O6:H1 (strain CFT073 / ATCC 700928 / UPEC) OX=199310 GN=ppsA PE=3 SV=1
109	sp|P0AEZ4|MIND_ECOL6	2	0.057	0.56	0.539	8	5		3	Septum site-determining protein MinD OS=Escherichia coli O6:H1 (strain CFT073 / ATCC 700928 / UPEC) OX=199310 GN=minD PE=3 SV=2
160	tr|A0A0H2VFJ6|A0A0H2VFJ6_ECOL6	2	0.057	0.5	0.519	8	4		4	Protein yijP OS=Escherichia coli O6:H1 (strain CFT073 / ATCC 700928 / UPEC) OX=199310 GN=yijP PE=4 SV=1
258	sp|Q8FFH5|ACCD_ECOL6	2	0.057	0.56	0.539	8	3		5	Acetyl-coenzyme A carboxylase carboxyl transferase subunit beta OS=Escherichia coli O6:H1 (strain CFT073 / ATCC 700928 / UPEC) OX=199310 GN=accD PE=3 SV=2
286	tr|A0A0H2V7B6|A0A0H2V7B6_ECOL6	2	0.057	0.5	0.519	8	4		4	Putrescine-binding periplasmic protein OS=Escherichia coli O6:H1 (strain CFT073 / ATCC 700928 / UPEC) OX=199310 GN=potD PE=3 SV=1
65	tr|A0A0H2VA26|A0A0H2VA26_ECOL6	2	0.045	0.54	0.528	7	4		3	Serine transporter OS=Escherichia coli O6:H1 (strain CFT073 / ATCC 700928 / UPEC) OX=199310 GN=sdaC PE=4 SV=1
140	sp|P0C056|IBPA_ECOL6	2	0.045	0.54	0.528	7	4		3	Small heat shock protein IbpA OS=Escherichia coli O6:H1 (strain CFT073 / ATCC 700928 / UPEC) OX=199310 GN=ibpA PE=3 SV=1
154	sp|P0AA92|YEAY_ECOL6	2	0.045	0.54	0.528	7	4		3	Uncharacterized lipoprotein YeaY OS=Escherichia coli O6:H1 (strain CFT073 / ATCC 700928 / UPEC) OX=199310 GN=yeaY PE=3 SV=1
161	sp|Q8FAY8|ACSA_ECOL6	2	0.045	0.54	0.528	7	3		4	Acetyl-coenzyme A synthetase OS=Escherichia coli O6:H1 (strain CFT073 / ATCC 700928 / UPEC) OX=199310 GN=acs PE=3 SV=1
12	sp|P0AEN0|TCYJ_ECOL6	2	0.034	0.58	0.538	6	4		2	L-cystine-binding protein TcyJ OS=Escherichia coli O6:H1 (strain CFT073 / ATCC 700928 / UPEC) OX=199310 GN=tcyJ PE=3 SV=1
41	sp|Q8FBI7|TATB_ECOL6	2	0.034	0.58	0.538	6	2		4	Sec-independent protein translocase protein TatB OS=Escherichia coli O6:H1 (strain CFT073 / ATCC 700928 / UPEC) OX=199310 GN=tatB PE=3 SV=1
47	sp|P64430|YPFJ_ECOL6	2	0.034	0.58	0.538	6	2		4	Uncharacterized protein YpfJ OS=Escherichia coli O6:H1 (strain CFT073 / ATCC 700928 / UPEC) OX=199310 GN=ypfJ PE=4 SV=1
355	tr|A0A0H2V5H1|A0A0H2V5H1_ECOL6	1	0.316	0	0.439	15	15			Nucleoside-specific channel-forming protein Tsx OS=Escherichia coli O6:H1 (strain CFT073 / ATCC 700928 / UPEC) OX=199310 GN=tsx PE=3 SV=1
244	sp|P69412|RCSF_ECOL6	1	0.207	0	0.402	10	10			Outer membrane lipoprotein RcsF OS=Escherichia coli O6:H1 (strain CFT073 / ATCC 700928 / UPEC) OX=199310 GN=rcsF PE=3 SV=1
45	sp|P0A999|FTNA_ECOL6	1	0.183	0	0.394	9	9			Bacterial non-heme ferritin OS=Escherichia coli O6:H1 (strain CFT073 / ATCC 700928 / UPEC) OX=199310 GN=ftnA PE=3 SV=1
249	tr|A0A0H2V6N0|A0A0H2V6N0_ECOL6	1	0.158	0	0.386	8	8			Paraquat-inducible protein B OS=Escherichia coli O6:H1 (strain CFT073 / ATCC 700928 / UPEC) OX=199310 GN=pqiB PE=4 SV=1
348	sp|Q8FJM0|DPS_ECOL6	1	0.158	0	0.386	8	8			DNA protection during starvation protein OS=Escherichia coli O6:H1 (strain CFT073 / ATCC 700928 / UPEC) OX=199310 GN=dps PE=3 SV=4
338	sp|P0ABV7|TOLR_ECOL6	1	0.132	0	0.377	7	7			Tol-Pal system protein TolR OS=Escherichia coli O6:H1 (strain CFT073 / ATCC 700928 / UPEC) OX=199310 GN=tolR PE=3 SV=1
114	tr|A0A0H2V943|A0A0H2V943_ECOL6	1	0.107	0	0.369	6	6			Uncharacterized protein OS=Escherichia coli O6:H1 (strain CFT073 / ATCC 700928 / UPEC) OX=199310 GN=yfaZ PE=4 SV=1
125	tr|A0A0H2V5F1|A0A0H2V5F1_ECOL6	1	0.107	0	0.369	6	6			Lipoprotein OS=Escherichia coli O6:H1 (strain CFT073 / ATCC 700928 / UPEC) OX=199310 GN=yaiW PE=4 SV=1
339	sp|P59243|EMTA_ECOL6	1	0.107	0	0.369	6	6			Endo-type membrane-bound lytic murein transglycosylase A OS=Escherichia coli O6:H1 (strain CFT073 / ATCC 700928 / UPEC) OX=199310 GN=emtA PE=3 SV=2
10	tr|A0A0H2VA40|A0A0H2VA40_ECOL6	1	0.081	0	0.36	5	5			Membrane-bound lytic murein transglycosylase B OS=Escherichia coli O6:H1 (strain CFT073 / ATCC 700928 / UPEC) OX=199310 GN=mltB PE=4 SV=1
35	sp|P0A8K2|PSD_ECOL6	1	0.081	0	0.36	5	5			Phosphatidylserine decarboxylase proenzyme OS=Escherichia coli O6:H1 (strain CFT073 / ATCC 700928 / UPEC) OX=199310 GN=psd PE=3 SV=1
166	tr|A0A0H2VCC9|A0A0H2VCC9_ECOL6	1	0.081	0	0.36	5	5			Lipoprotein OS=Escherichia coli O6:H1 (strain CFT073 / ATCC 700928 / UPEC) OX=199310 GN=nlpA PE=3 SV=1
240	tr|A0A0H2VAJ4|A0A0H2VAJ4_ECOL6	1	0.081	0	0.36	5	5			Small-conductance mechanosensitive channel OS=Escherichia coli O6:H1 (strain CFT073 / ATCC 700928 / UPEC) OX=199310 GN=yggB PE=3 SV=1
251	sp|P0ADT3|YGIB_ECOL6	1	0.081	0	0.36	5	5			UPF0441 protein YgiB OS=Escherichia coli O6:H1 (strain CFT073 / ATCC 700928 / UPEC) OX=199310 GN=ygiB PE=3 SV=2
346	sp|P0ADV2|LPTA_ECOL6	1	0.081	0	0.36	5	5			Lipopolysaccharide export system protein LptA OS=Escherichia coli O6:H1 (strain CFT073 / ATCC 700928 / UPEC) OX=199310 GN=lptA PE=3 SV=1
347	tr|A0A0H2VE59|A0A0H2VE59_ECOL6	1	0.081	0	0.36	5	5			D-ribose-binding periplasmic protein OS=Escherichia coli O6:H1 (strain CFT073 / ATCC 700928 / UPEC) OX=199310 GN=rbsB PE=4 SV=1
350	sp|P69787|PTGCB_ECOL6	1	0.081	0	0.36	5	5			PTS system glucose-specific EIICB component OS=Escherichia coli O6:H1 (strain CFT073 / ATCC 700928 / UPEC) OX=199310 GN=ptsG PE=3 SV=1
352	tr|A0A0H2V772|A0A0H2V772_ECOL6	1	0.081	0	0.36	5	5			Putative lipoprotein yceB OS=Escherichia coli O6:H1 (strain CFT073 / ATCC 700928 / UPEC) OX=199310 GN=yceB PE=4 SV=1
356	tr|A0A0H2V5D5|A0A0H2V5D5_ECOL6	1	0.081	0	0.36	5	5			YbgF trimerisation domain-containing protein OS=Escherichia coli O6:H1 (strain CFT073 / ATCC 700928 / UPEC) OX=199310 GN=ybgF PE=4 SV=1
27	tr|A0A0H2VBS7|A0A0H2VBS7_ECOL6	1	0.057	0	0.352	4	4			Outer membrane protein slp OS=Escherichia coli O6:H1 (strain CFT073 / ATCC 700928 / UPEC) OX=199310 GN=slp PE=4 SV=1
37	sp|P0A8F1|UPP_ECOL6	1	0.057	0	0.352	4	4			Uracil phosphoribosyltransferase OS=Escherichia coli O6:H1 (strain CFT073 / ATCC 700928 / UPEC) OX=199310 GN=upp PE=3 SV=1
127	sp|P0A7K3|RL7_ECOL6	1	0.057	0	0.352	4	4			Large ribosomal subunit protein bL12 OS=Escherichia coli O6:H1 (strain CFT073 / ATCC 700928 / UPEC) OX=199310 GN=rplL PE=3 SV=2
129	sp|P0AEU8|SKP_ECOL6	1	0.057	0	0.352	4	4			Chaperone protein Skp OS=Escherichia coli O6:H1 (strain CFT073 / ATCC 700928 / UPEC) OX=199310 GN=skp PE=3 SV=1
157	sp|P65812|HTPX_ECOL6	1	0.057	0	0.352	4	4			Protease HtpX OS=Escherichia coli O6:H1 (strain CFT073 / ATCC 700928 / UPEC) OX=199310 GN=htpX PE=3 SV=1
163	sp|Q8FB77|THIC_ECOL6	1	0.057	0	0.352	4	4			Phosphomethylpyrimidine synthase OS=Escherichia coli O6:H1 (strain CFT073 / ATCC 700928 / UPEC) OX=199310 GN=thiC PE=3 SV=2
238	tr|A0A0H2VCU1|A0A0H2VCU1_ECOL6	1	0.057	0	0.352	4	4			Protein yrbC OS=Escherichia coli O6:H1 (strain CFT073 / ATCC 700928 / UPEC) OX=199310 GN=yrbC PE=4 SV=1
242	tr|A0A0H2V9I1|A0A0H2V9I1_ECOL6	1	0.057	0	0.352	4	4			RpoE-regulated lipoprotein OS=Escherichia coli O6:H1 (strain CFT073 / ATCC 700928 / UPEC) OX=199310 GN=yfeY PE=4 SV=1
252	tr|A0A0H2VCU6|A0A0H2VCU6_ECOL6	1	0.057	0	0.352	4	4			ECA polysaccharide chain length modulation protein OS=Escherichia coli O6:H1 (strain CFT073 / ATCC 700928 / UPEC) OX=199310 GN=wzzE PE=3 SV=1
351	tr|A0A0H2V7Z4|A0A0H2V7Z4_ECOL6	1	0.057	0	0.352	4	4			Tail-specific protease OS=Escherichia coli O6:H1 (strain CFT073 / ATCC 700928 / UPEC) OX=199310 GN=prc PE=3 SV=1
353	sp|P0AGA0|SECG_ECOL6	1	0.057	0	0.352	4	4			Protein-export membrane protein SecG OS=Escherichia coli O6:H1 (strain CFT073 / ATCC 700928 / UPEC) OX=199310 GN=secG PE=3 SV=1
354	sp|P0AF71|YJEI_ECOL6	1	0.057	0	0.352	4	4			Uncharacterized protein YjeI OS=Escherichia coli O6:H1 (strain CFT073 / ATCC 700928 / UPEC) OX=199310 GN=yjeI PE=3 SV=1
8	sp|P69784|PTGA_ECOL6	1	0.034	0	0.345	3	3			PTS system glucose-specific EIIA component OS=Escherichia coli O6:H1 (strain CFT073 / ATCC 700928 / UPEC) OX=199310 GN=crr PE=3 SV=2
44	sp|P0AAU0|YBEL_ECOL6	1	0.034	0	0.345	3	3			Uncharacterized protein YbeL OS=Escherichia coli O6:H1 (strain CFT073 / ATCC 700928 / UPEC) OX=199310 GN=ybeL PE=4 SV=1
46	tr|A0A0H2V5R6|A0A0H2V5R6_ECOL6	1	0.034	0	0.345	3	3			Probable N-acetylmuramoyl-L-alanine amidase ybjR OS=Escherichia coli O6:H1 (strain CFT073 / ATCC 700928 / UPEC) OX=199310 GN=ybjR PE=4 SV=1
53	tr|A0A0H2VAY8|A0A0H2VAY8_ECOL6	1	0.034	0	0.345	3	3			Chain length determinant protein OS=Escherichia coli O6:H1 (strain CFT073 / ATCC 700928 / UPEC) OX=199310 GN=wzzB PE=4 SV=1
246	tr|A0A0H2V9S2|A0A0H2V9S2_ECOL6	1	0.034	0	0.345	3	3			Alpha helix protein OS=Escherichia coli O6:H1 (strain CFT073 / ATCC 700928 / UPEC) OX=199310 GN=yfhG PE=4 SV=1
341	sp|P0ACB8|HEMY_ECOL6	1	0.034	0	0.345	3	3			Protein HemY OS=Escherichia coli O6:H1 (strain CFT073 / ATCC 700928 / UPEC) OX=199310 GN=hemY PE=3 SV=1
349	tr|A0A0H2VF55|A0A0H2VF55_ECOL6	1	0.034	0	0.345	3	3			HipA N-terminal subdomain 1 domain-containing protein OS=Escherichia coli O6:H1 (strain CFT073 / ATCC 700928 / UPEC) OX=199310 GN=c5296 PE=4 SV=1
229	tr|A0A0H2V539|A0A0H2V539_ECOL6	1	0.015	0	0.338	2	2			Carbon starvation protein A OS=Escherichia coli O6:H1 (strain CFT073 / ATCC 700928 / UPEC) OX=199310 GN=cstA PE=3 SV=1
344	tr|A0A0H2V9H8|A0A0H2V9H8_ECOL6	1	0.015	0	0.338	2	2			Thiosulfate-binding protein OS=Escherichia coli O6:H1 (strain CFT073 / ATCC 700928 / UPEC) OX=199310 GN=cysP PE=3 SV=1
81	tr|A0A0H2V852|A0A0H2V852_ECOL6	1	0.59	0	0.53	35			35	Aldehyde-alcohol dehydrogenase OS=Escherichia coli O6:H1 (strain CFT073 / ATCC 700928 / UPEC) OX=199310 GN=adhE PE=3 SV=1
357	tr|A0A0H2V9A8|A0A0H2V9A8_ECOL6	1	0.451	0	0.484	23			23	Phosphate acetyltransferase OS=Escherichia coli O6:H1 (strain CFT073 / ATCC 700928 / UPEC) OX=199310 GN=pta PE=3 SV=1
179	sp|Q8FD03|RL24_ECOL6	1	0.437	0	0.479	22			22	Large ribosomal subunit protein uL24 OS=Escherichia coli O6:H1 (strain CFT073 / ATCC 700928 / UPEC) OX=199310 GN=rplX PE=3 SV=3
76	sp|P0AG52|RL30_ECOL6	1	0.275	0	0.425	13			13	Large ribosomal subunit protein uL30 OS=Escherichia coli O6:H1 (strain CFT073 / ATCC 700928 / UPEC) OX=199310 GN=rpmD PE=3 SV=2
80	sp|Q8FB68|PUR9_ECOL6	1	0.275	0	0.425	13			13	Bifunctional purine biosynthesis protein PurH OS=Escherichia coli O6:H1 (strain CFT073 / ATCC 700928 / UPEC) OX=199310 GN=purH PE=3 SV=1
84	sp|P0A7E6|PYRG_ECOL6	1	0.275	0	0.425	13			13	CTP synthase OS=Escherichia coli O6:H1 (strain CFT073 / ATCC 700928 / UPEC) OX=199310 GN=pyrG PE=3 SV=2
178	sp|P0AFG4|ODO1_ECOL6	1	0.253	0	0.418	12			12	2-oxoglutarate dehydrogenase E1 component OS=Escherichia coli O6:H1 (strain CFT073 / ATCC 700928 / UPEC) OX=199310 GN=sucA PE=3 SV=1
207	sp|P69806|PTND_ECOL6	1	0.253	0	0.418	12			12	PTS system mannose-specific EIID component OS=Escherichia coli O6:H1 (strain CFT073 / ATCC 700928 / UPEC) OX=199310 GN=manZ PE=3 SV=1
173	sp|Q8FBC0|HSLU_ECOL6	1	0.23	0	0.41	11			11	ATP-dependent protease ATPase subunit HslU OS=Escherichia coli O6:H1 (strain CFT073 / ATCC 700928 / UPEC) OX=199310 GN=hslU PE=3 SV=1
93	tr|A0A0H2VBS4|A0A0H2VBS4_ECOL6	1	0.207	0	0.402	10			10	Cellulose synthase operon protein C OS=Escherichia coli O6:H1 (strain CFT073 / ATCC 700928 / UPEC) OX=199310 GN=yhjL PE=4 SV=1
262	sp|P0A7M3|RL28_ECOL6	1	0.183	0	0.394	9			9	Large ribosomal subunit protein bL28 OS=Escherichia coli O6:H1 (strain CFT073 / ATCC 700928 / UPEC) OX=199310 GN=rpmB PE=3 SV=2
269	sp|Q8FFX8|SYM_ECOL6	1	0.183	0	0.394	9			9	Methionine--tRNA ligase OS=Escherichia coli O6:H1 (strain CFT073 / ATCC 700928 / UPEC) OX=199310 GN=metG PE=3 SV=3
277	tr|A0A0H2VB64|A0A0H2VB64_ECOL6	1	0.183	0	0.394	9			9	Biotin carboxylase OS=Escherichia coli O6:H1 (strain CFT073 / ATCC 700928 / UPEC) OX=199310 GN=accC PE=4 SV=1
327	sp|Q8FBD0|PFKA_ECOL6	1	0.183	0	0.394	9			9	ATP-dependent 6-phosphofructokinase isozyme 1 OS=Escherichia coli O6:H1 (strain CFT073 / ATCC 700928 / UPEC) OX=199310 GN=pfkA PE=3 SV=2
87	sp|P69798|PTNAB_ECOL6	1	0.158	0	0.386	8			8	PTS system mannose-specific EIIAB component OS=Escherichia coli O6:H1 (strain CFT073 / ATCC 700928 / UPEC) OX=199310 GN=manX PE=3 SV=2
92	sp|P0A6T6|GCH1_ECOL6	1	0.158	0	0.386	8			8	GTP cyclohydrolase 1 OS=Escherichia coli O6:H1 (strain CFT073 / ATCC 700928 / UPEC) OX=199310 GN=folE PE=3 SV=2
94	sp|Q8FAD1|SYV_ECOL6	1	0.158	0	0.386	8			8	Valine--tRNA ligase OS=Escherichia coli O6:H1 (strain CFT073 / ATCC 700928 / UPEC) OX=199310 GN=valS PE=3 SV=1
169	sp|P0A6B8|ISCS_ECOL6	1	0.158	0	0.386	8			8	Cysteine desulfurase IscS OS=Escherichia coli O6:H1 (strain CFT073 / ATCC 700928 / UPEC) OX=199310 GN=iscS PE=3 SV=1
172	sp|P67030|SYGB_ECOL6	1	0.158	0	0.386	8			8	Glycine--tRNA ligase beta subunit OS=Escherichia coli O6:H1 (strain CFT073 / ATCC 700928 / UPEC) OX=199310 GN=glyS PE=3 SV=2
273	sp|P64294|GUAA_ECOL6	1	0.158	0	0.386	8			8	GMP synthase [glutamine-hydrolyzing] OS=Escherichia coli O6:H1 (strain CFT073 / ATCC 700928 / UPEC) OX=199310 GN=guaA PE=3 SV=1
74	tr|A0A0H2VBQ5|A0A0H2VBQ5_ECOL6	1	0.132	0	0.377	7			7	Phosphoenolpyruvate-protein phosphotransferase OS=Escherichia coli O6:H1 (strain CFT073 / ATCC 700928 / UPEC) OX=199310 GN=ptsI PE=3 SV=1
75	tr|A0A0H2VBG5|A0A0H2VBG5_ECOL6	1	0.132	0	0.377	7			7	Glycerol-3-phosphate dehydrogenase OS=Escherichia coli O6:H1 (strain CFT073 / ATCC 700928 / UPEC) OX=199310 GN=glpD PE=3 SV=1
82	sp|A0A0H2VFI8|ETTA_ECOL6	1	0.132	0	0.377	7			7	Energy-dependent translational throttle protein EttA OS=Escherichia coli O6:H1 (strain CFT073 / ATCC 700928 / UPEC) OX=199310 GN=ettA PE=1 SV=1
86	sp|P0AAJ6|FDOH_ECOL6	1	0.132	0	0.377	7			7	Formate dehydrogenase-O iron-sulfur subunit OS=Escherichia coli O6:H1 (strain CFT073 / ATCC 700928 / UPEC) OX=199310 GN=fdoH PE=3 SV=1
181	sp|Q8FF53|NDK_ECOL6	1	0.132	0	0.377	7			7	Nucleoside diphosphate kinase OS=Escherichia coli O6:H1 (strain CFT073 / ATCC 700928 / UPEC) OX=199310 GN=ndk PE=3 SV=3
201	tr|A0A0H2V4L6|A0A0H2V4L6_ECOL6	1	0.132	0	0.377	7			7	Inner membrane protein yagU OS=Escherichia coli O6:H1 (strain CFT073 / ATCC 700928 / UPEC) OX=199310 GN=yagU PE=4 SV=1
218	sp|P0AEH6|ELAB_ECOL6	1	0.132	0	0.377	7			7	Protein ElaB OS=Escherichia coli O6:H1 (strain CFT073 / ATCC 700928 / UPEC) OX=199310 GN=elaB PE=3 SV=1
318	tr|A0A0H2VBJ8|A0A0H2VBJ8_ECOL6	1	0.132	0	0.377	7			7	peptidase Do OS=Escherichia coli O6:H1 (strain CFT073 / ATCC 700928 / UPEC) OX=199310 GN=degQ PE=4 SV=1
359	sp|P0A7T4|RS16_ECOL6	1	0.132	0	0.377	7			7	Small ribosomal subunit protein bS16 OS=Escherichia coli O6:H1 (strain CFT073 / ATCC 700928 / UPEC) OX=199310 GN=rpsP PE=3 SV=1
83	tr|A0A0H2VB14|A0A0H2VB14_ECOL6	1	0.107	0	0.369	6			6	Formate acetyltransferase OS=Escherichia coli O6:H1 (strain CFT073 / ATCC 700928 / UPEC) OX=199310 GN=tdcE PE=3 SV=1
88	sp|Q8FLD1|TALB_ECOL6	1	0.107	0	0.369	6			6	Transaldolase B OS=Escherichia coli O6:H1 (strain CFT073 / ATCC 700928 / UPEC) OX=199310 GN=talB PE=3 SV=3
90	sp|P0A9A7|FTSZ_ECOL6	1	0.107	0	0.369	6			6	Cell division protein FtsZ OS=Escherichia coli O6:H1 (strain CFT073 / ATCC 700928 / UPEC) OX=199310 GN=ftsZ PE=3 SV=1
95	tr|A0A0H2V7Z8|A0A0H2V7Z8_ECOL6	1	0.107	0	0.369	6			6	Pyruvate kinase OS=Escherichia coli O6:H1 (strain CFT073 / ATCC 700928 / UPEC) OX=199310 GN=pykA PE=3 SV=1
167	tr|A0A0H2VDV7|A0A0H2VDV7_ECOL6	1	0.107	0	0.369	6			6	Fumarate reductase flavoprotein subunit OS=Escherichia coli O6:H1 (strain CFT073 / ATCC 700928 / UPEC) OX=199310 GN=frdA PE=3 SV=1
170	sp|P0AG64|RS17_ECOL6	1	0.107	0	0.369	6			6	Small ribosomal subunit protein uS17 OS=Escherichia coli O6:H1 (strain CFT073 / ATCC 700928 / UPEC) OX=199310 GN=rpsQ PE=3 SV=2
180	tr|A0A0H2VB35|A0A0H2VB35_ECOL6	1	0.107	0	0.369	6			6	Putative conserved protein OS=Escherichia coli O6:H1 (strain CFT073 / ATCC 700928 / UPEC) OX=199310 GN=c3819 PE=4 SV=1
279	sp|P0A8M4|SYT_ECOL6	1	0.107	0	0.369	6			6	Threonine--tRNA ligase OS=Escherichia coli O6:H1 (strain CFT073 / ATCC 700928 / UPEC) OX=199310 GN=thrS PE=3 SV=1
280	sp|P0AG60|RS14_ECOL6	1	0.107	0	0.369	6			6	Small ribosomal subunit protein uS14 OS=Escherichia coli O6:H1 (strain CFT073 / ATCC 700928 / UPEC) OX=199310 GN=rpsN PE=3 SV=2
287	sp|P0AB90|PUR8_ECOL6	1	0.107	0	0.369	6			6	Adenylosuccinate lyase OS=Escherichia coli O6:H1 (strain CFT073 / ATCC 700928 / UPEC) OX=199310 GN=purB PE=3 SV=1
360	sp|P0A7J8|RL11_ECOL6	1	0.107	0	0.369	6			6	Large ribosomal subunit protein uL11 OS=Escherichia coli O6:H1 (strain CFT073 / ATCC 700928 / UPEC) OX=199310 GN=rplK PE=3 SV=2
77	tr|A0A0H2V6R2|A0A0H2V6R2_ECOL6	1	0.081	0	0.36	5			5	Lysozyme OS=Escherichia coli O6:H1 (strain CFT073 / ATCC 700928 / UPEC) OX=199310 GN=ybcS PE=3 SV=1
91	tr|A0A0H2V934|A0A0H2V934_ECOL6	1	0.081	0	0.36	5			5	Amidophosphoribosyltransferase OS=Escherichia coli O6:H1 (strain CFT073 / ATCC 700928 / UPEC) OX=199310 GN=purF PE=3 SV=1
97	sp|P0A750|MURA_ECOL6	1	0.081	0	0.36	5			5	UDP-N-acetylglucosamine 1-carboxyvinyltransferase OS=Escherichia coli O6:H1 (strain CFT073 / ATCC 700928 / UPEC) OX=199310 GN=murA PE=3 SV=1
99	sp|Q8FBC8|CDH_ECOL6	1	0.081	0	0.36	5			5	CDP-diacylglycerol pyrophosphatase OS=Escherichia coli O6:H1 (strain CFT073 / ATCC 700928 / UPEC) OX=199310 GN=cdh PE=3 SV=2
176	tr|A0A0H2V516|A0A0H2V516_ECOL6	1	0.081	0	0.36	5			5	Miniconductance mechanosensitive channel YbdG OS=Escherichia coli O6:H1 (strain CFT073 / ATCC 700928 / UPEC) OX=199310 GN=ybdG PE=3 SV=1
177	sp|Q8FBR2|ILVC_ECOL6	1	0.081	0	0.36	5			5	Ketol-acid reductoisomerase (NADP(+)) OS=Escherichia coli O6:H1 (strain CFT073 / ATCC 700928 / UPEC) OX=199310 GN=ilvC PE=3 SV=3
209	sp|Q8FCA0|HLDD_ECOL6	1	0.081	0	0.36	5			5	ADP-L-glycero-D-manno-heptose-6-epimerase OS=Escherichia coli O6:H1 (strain CFT073 / ATCC 700928 / UPEC) OX=199310 GN=hldD PE=3 SV=1
263	tr|A0A0H2V9D5|A0A0H2V9D5_ECOL6	1	0.081	0	0.36	5			5	Phage shock protein A OS=Escherichia coli O6:H1 (strain CFT073 / ATCC 700928 / UPEC) OX=199310 GN=pspA PE=3 SV=1
265	sp|Q8FK07|USPG_ECOL6	1	0.081	0	0.36	5			5	Universal stress protein G OS=Escherichia coli O6:H1 (strain CFT073 / ATCC 700928 / UPEC) OX=199310 GN=uspG PE=3 SV=2
326	sp|P0A9C6|GLN1B_ECOL6	1	0.081	0	0.36	5			5	Glutamine synthetase OS=Escherichia coli O6:H1 (strain CFT073 / ATCC 700928 / UPEC) OX=199310 GN=glnA PE=3 SV=2
358	tr|A0A0H2V5R5|A0A0H2V5R5_ECOL6	1	0.081	0	0.36	5			5	Macrolide-specific efflux protein macA OS=Escherichia coli O6:H1 (strain CFT073 / ATCC 700928 / UPEC) OX=199310 GN=macA PE=3 SV=1
71	tr|A0A0H2V6T0|A0A0H2V6T0_ECOL6	1	0.057	0	0.352	4			4	Putative recombination protein Bet of prophage OS=Escherichia coli O6:H1 (strain CFT073 / ATCC 700928 / UPEC) OX=199310 GN=c1536 PE=4 SV=1
72	tr|A0A0H2V854|A0A0H2V854_ECOL6	1	0.057	0	0.352	4			4	Oligopeptide transport ATP-binding protein oppF OS=Escherichia coli O6:H1 (strain CFT073 / ATCC 700928 / UPEC) OX=199310 GN=oppF PE=4 SV=1
73	sp|P0A6A4|ACKA_ECOL6	1	0.057	0	0.352	4			4	Acetate kinase OS=Escherichia coli O6:H1 (strain CFT073 / ATCC 700928 / UPEC) OX=199310 GN=ackA PE=3 SV=1
79	tr|A0A0H2V792|A0A0H2V792_ECOL6	1	0.057	0	0.352	4			4	Possible protease sohB OS=Escherichia coli O6:H1 (strain CFT073 / ATCC 700928 / UPEC) OX=199310 GN=sohB PE=3 SV=1
89	sp|Q8FKG1|FRMA_ECOL6	1	0.057	0	0.352	4			4	S-(hydroxymethyl)glutathione dehydrogenase OS=Escherichia coli O6:H1 (strain CFT073 / ATCC 700928 / UPEC) OX=199310 GN=frmA PE=3 SV=1
168	tr|A0A0H2V5K6|A0A0H2V5K6_ECOL6	1	0.057	0	0.352	4			4	Copper-transporting P-type ATPase OS=Escherichia coli O6:H1 (strain CFT073 / ATCC 700928 / UPEC) OX=199310 GN=ybaR PE=3 SV=1
274	tr|A0A0H2V5C3|A0A0H2V5C3_ECOL6	1	0.057	0	0.352	4			4	Galactose-1-phosphate uridylyltransferase OS=Escherichia coli O6:H1 (strain CFT073 / ATCC 700928 / UPEC) OX=199310 GN=galT PE=3 SV=1
284	tr|A0A0H2V8D9|A0A0H2V8D9_ECOL6	1	0.057	0	0.352	4			4	Ribonuclease E OS=Escherichia coli O6:H1 (strain CFT073 / ATCC 700928 / UPEC) OX=199310 GN=rne PE=3 SV=1
292	sp|P0A7U4|RS19_ECOL6	1	0.057	0	0.352	4			4	Small ribosomal subunit protein uS19 OS=Escherichia coli O6:H1 (strain CFT073 / ATCC 700928 / UPEC) OX=199310 GN=rpsS PE=3 SV=2
295	tr|A0A0H2VD01|A0A0H2VD01_ECOL6	1	0.057	0	0.352	4			4	DNA recombination protein RmuC OS=Escherichia coli O6:H1 (strain CFT073 / ATCC 700928 / UPEC) OX=199310 GN=yigN PE=3 SV=1
300	tr|A0A0H2VAZ1|A0A0H2VAZ1_ECOL6	1	0.057	0	0.352	4			4	RNA polymerase sigma factor RpoD OS=Escherichia coli O6:H1 (strain CFT073 / ATCC 700928 / UPEC) OX=199310 GN=rpoD PE=3 SV=1
305	sp|P67025|SYGA_ECOL6	1	0.057	0	0.352	4			4	Glycine--tRNA ligase alpha subunit OS=Escherichia coli O6:H1 (strain CFT073 / ATCC 700928 / UPEC) OX=199310 GN=glyQ PE=3 SV=1
309	sp|Q8FLB7|SYI_ECOL6	1	0.057	0	0.352	4			4	Isoleucine--tRNA ligase OS=Escherichia coli O6:H1 (strain CFT073 / ATCC 700928 / UPEC) OX=199310 GN=ileS PE=3 SV=1
311	sp|P0AAI6|FABF_ECOL6	1	0.057	0	0.352	4			4	3-oxoacyl-[acyl-carrier-protein] synthase 2 OS=Escherichia coli O6:H1 (strain CFT073 / ATCC 700928 / UPEC) OX=199310 GN=fabF PE=3 SV=2
361	tr|A0A0H2V705|A0A0H2V705_ECOL6	1	0.057	0	0.352	4			4	Outer membrane protein W OS=Escherichia coli O6:H1 (strain CFT073 / ATCC 700928 / UPEC) OX=199310 GN=ompW PE=4 SV=1
78	sp|P0A9X5|MREB_ECOL6	1	0.034	0	0.345	3			3	Cell shape-determining protein MreB OS=Escherichia coli O6:H1 (strain CFT073 / ATCC 700928 / UPEC) OX=199310 GN=mreB PE=3 SV=1
96	sp|P0A7U8|RS20_ECOL6	1	0.034	0	0.345	3			3	Small ribosomal subunit protein bS20 OS=Escherichia coli O6:H1 (strain CFT073 / ATCC 700928 / UPEC) OX=199310 GN=rpsT PE=3 SV=2
98	tr|A0A0H2V5H3|A0A0H2V5H3_ECOL6	1	0.034	0	0.345	3			3	Molybdopterin molybdenumtransferase OS=Escherichia coli O6:H1 (strain CFT073 / ATCC 700928 / UPEC) OX=199310 GN=moeA PE=3 SV=1
100	sp|P0AC39|ASPA_ECOL6	1	0.034	0	0.345	3			3	Aspartate ammonia-lyase OS=Escherichia coli O6:H1 (strain CFT073 / ATCC 700928 / UPEC) OX=199310 GN=aspA PE=3 SV=1
171	sp|Q8FDH5|HLDE_ECOL6	1	0.034	0	0.345	3			3	Bifunctional protein HldE OS=Escherichia coli O6:H1 (strain CFT073 / ATCC 700928 / UPEC) OX=199310 GN=hldE PE=3 SV=1
174	tr|A0A0H2V5Y8|A0A0H2V5Y8_ECOL6	1	0.034	0	0.345	3			3	Glucose-1-phosphatase OS=Escherichia coli O6:H1 (strain CFT073 / ATCC 700928 / UPEC) OX=199310 GN=c1138 PE=4 SV=1
182	tr|A0A0H2V972|A0A0H2V972_ECOL6	1	0.034	0	0.345	3			3	Cell division protein DedD OS=Escherichia coli O6:H1 (strain CFT073 / ATCC 700928 / UPEC) OX=199310 GN=dedD PE=3 SV=1
219	sp|Q8FFS1|RL25_ECOL6	1	0.034	0	0.345	3			3	Large ribosomal subunit protein bL25 OS=Escherichia coli O6:H1 (strain CFT073 / ATCC 700928 / UPEC) OX=199310 GN=rplY PE=3 SV=2
261	sp|P0AEP4|GALU_ECOL6	1	0.034	0	0.345	3			3	UTP--glucose-1-phosphate uridylyltransferase OS=Escherichia coli O6:H1 (strain CFT073 / ATCC 700928 / UPEC) OX=199310 GN=galU PE=3 SV=2
264	tr|A0A0H2V782|A0A0H2V782_ECOL6	1	0.034	0	0.345	3			3	Protein TonB OS=Escherichia coli O6:H1 (strain CFT073 / ATCC 700928 / UPEC) OX=199310 GN=tonB PE=3 SV=1
266	sp|P0AFY9|SEQA_ECOL6	1	0.034	0	0.345	3			3	Negative modulator of initiation of replication OS=Escherichia coli O6:H1 (strain CFT073 / ATCC 700928 / UPEC) OX=199310 GN=seqA PE=3 SV=1
267	tr|A0A0H2VG49|A0A0H2VG49_ECOL6	1	0.034	0	0.345	3			3	FxsA protein OS=Escherichia coli O6:H1 (strain CFT073 / ATCC 700928 / UPEC) OX=199310 GN=c5223 PE=4 SV=1
268	tr|A0A0H2V5S0|A0A0H2V5S0_ECOL6	1	0.034	0	0.345	3			3	Thioredoxin reductase OS=Escherichia coli O6:H1 (strain CFT073 / ATCC 700928 / UPEC) OX=199310 GN=trxB PE=3 SV=1
312	tr|A0A0H2V6L9|A0A0H2V6L9_ECOL6	1	0.034	0	0.345	3			3	Aminotransferase OS=Escherichia coli O6:H1 (strain CFT073 / ATCC 700928 / UPEC) OX=199310 GN=aspC PE=3 SV=1
325	sp|Q8FB98|CAPP_ECOL6	1	0.034	0	0.345	3			3	Phosphoenolpyruvate carboxylase OS=Escherichia coli O6:H1 (strain CFT073 / ATCC 700928 / UPEC) OX=199310 GN=ppc PE=3 SV=1
293	sp|Q8FJS1|GAL1_ECOL6	1	0.015	0	0.338	2			2	Galactokinase OS=Escherichia coli O6:H1 (strain CFT073 / ATCC 700928 / UPEC) OX=199310 GN=galK PE=3 SV=3

## Sheet: Pm_LB
Protein Locus	Locus	Replicate Count	Quant CDF	Variation Score	RHV Score	Total Signal	Ecoli_LB_rep1	Ecoli_LB_rep2	Ecoli_LB_rep3	Description
29	tr|B4EYK5|B4EYK5_PROMH	3	0.999	0.6	0.866	7640	1107	3166	3367	Flagellin OS=Proteus mirabilis (strain HI4320) OX=529507 GN=fliC1 PE=3 SV=1
393	tr|B4EVB8|B4EVB8_PROMH	3	0.995	0.64	0.878	3448	220	1474	1754	Outer membrane porin OS=Proteus mirabilis (strain HI4320) OX=529507 GN=ompF PE=3 SV=1
386	tr|B4EVD6|B4EVD6_PROMH	3	0.989	0.62	0.87	2292	254	992	1046	Outer membrane protein A OS=Proteus mirabilis (strain HI4320) OX=529507 GN=ompA PE=3 SV=1
722	tr|B4EZ18|B4EZ18_PROMH	3	0.969	0.58	0.85	1334	251	616	467	Phage protein OS=Proteus mirabilis (strain HI4320) OX=529507 GN=PMI1721 PE=4 SV=1
713	tr|B4ETB0|B4ETB0_PROMH	3	0.953	0.6	0.851	1037	185	323	529	TonB-dependent receptor OS=Proteus mirabilis (strain HI4320) OX=529507 GN=PMI0842 PE=3 SV=1
30	tr|B4EYK4|B4EYK4_PROMH	3	0.947	0.61	0.852	954	120	402	432	Flagellin OS=Proteus mirabilis (strain HI4320) OX=529507 GN=fliC2 PE=3 SV=1
576	tr|B4EWI0|B4EWI0_PROMH	3	0.945	0.68	0.875	934	42	288	604	Outer membrane protein OS=Proteus mirabilis (strain HI4320) OX=529507 GN=ompW PE=4 SV=1
212	tr|B4F2Y3|B4F2Y3_PROMH	3	0.944	0.62	0.855	915	101	358	456	Secreted 5'-nucleotidase OS=Proteus mirabilis (strain HI4320) OX=529507 GN=PMI0047 PE=3 SV=1
19	tr|B4ESS4|B4ESS4_PROMH	3	0.94	0.61	0.85	874	116	408	350	Tol-Pal system protein TolB OS=Proteus mirabilis (strain HI4320) OX=529507 GN=tolB PE=3 SV=1
233	tr|B4EZ17|B4EZ17_PROMH	3	0.901	0.66	0.854	617	83	401	133	Phage protein OS=Proteus mirabilis (strain HI4320) OX=529507 GN=PMI1720 PE=4 SV=1
717	tr|B4F0A2|B4F0A2_PROMH	3	0.901	0.6	0.834	615	98	211	306	TonB-dependent ferric siderophore receptor OS=Proteus mirabilis (strain HI4320) OX=529507 GN=ireA PE=3 SV=1
734	tr|B4EW37|B4EW37_PROMH	3	0.897	0.63	0.842	598	61	226	311	Outer membrane protein TolC OS=Proteus mirabilis (strain HI4320) OX=529507 GN=tolC PE=3 SV=1
231	sp|B4EXE2|CH60_PROMH	3	0.892	0.66	0.851	576	36	192	348	Chaperonin GroEL OS=Proteus mirabilis (strain HI4320) OX=529507 GN=groEL PE=3 SV=1
712	tr|B4ETI9|B4ETI9_PROMH	3	0.888	0.61	0.833	559	64	249	246	Exported protein OS=Proteus mirabilis (strain HI4320) OX=529507 GN=PMI1017 PE=3 SV=1
258	tr|B4ESS5|B4ESS5_PROMH	3	0.888	0.61	0.833	558	68	223	267	Peptidoglycan-associated lipoprotein OS=Proteus mirabilis (strain HI4320) OX=529507 GN=pal PE=3 SV=1
276	tr|B4EXT9|B4EXT9_PROMH	3	0.877	0.65	0.842	520	25	252	243	MltA-interacting protein OS=Proteus mirabilis (strain HI4320) OX=529507 GN=mipA PE=3 SV=1
389	tr|B4EWY9|B4EWY9_PROMH	3	0.877	0.67	0.849	520	38	152	330	Glycerophosphoryl diester phosphodiesterase OS=Proteus mirabilis (strain HI4320) OX=529507 GN=glpQ PE=4 SV=1
20	tr|B4F222|B4F222_PROMH	3	0.871	0.59	0.82	500	87	233	180	Lipoprotein OS=Proteus mirabilis (strain HI4320) OX=529507 GN=nlpD PE=4 SV=1
9	tr|B4EXP2|B4EXP2_PROMH	3	0.869	0.61	0.826	493	57	224	212	Lipoprotein OS=Proteus mirabilis (strain HI4320) OX=529507 GN=PMI3692 PE=4 SV=1
49	tr|B4EZH7|B4EZH7_PROMH	3	0.859	0.62	0.826	463	49	222	192	Long-chain fatty acid transport protein OS=Proteus mirabilis (strain HI4320) OX=529507 GN=fadL PE=3 SV=1
232	tr|B4EZ09|B4EZ09_PROMH	3	0.859	0.66	0.84	463	49	289	125	Phage protein OS=Proteus mirabilis (strain HI4320) OX=529507 GN=PMI1712 PE=4 SV=1
390	sp|B4F0E7|ATPB_PROMH	3	0.858	0.72	0.859	462	30	76	356	ATP synthase subunit beta OS=Proteus mirabilis (strain HI4320) OX=529507 GN=atpD PE=3 SV=1
719	tr|B4EXB0|B4EXB0_PROMH	3	0.853	0.68	0.844	449	37	106	306	Oligopeptide ABC transporter, oligopeptide-binding protein OS=Proteus mirabilis (strain HI4320) OX=529507 GN=oppA PE=3 SV=1
47	tr|B4F2Y1|B4F2Y1_PROMH	3	0.851	0.65	0.834	444	49	128	267	2',3'-cyclic-nucleotide 2'-phosphodiesterase OS=Proteus mirabilis (strain HI4320) OX=529507 GN=cpdB PE=3 SV=1
624	tr|B4F208|B4F208_PROMH	3	0.848	0.71	0.853	436	11	319	106	Fimbrial subunit OS=Proteus mirabilis (strain HI4320) OX=529507 GN=pmpA PE=4 SV=1
215	tr|B4EZ07|B4EZ07_PROMH	3	0.845	0.68	0.842	429	40	296	93	Phage protein OS=Proteus mirabilis (strain HI4320) OX=529507 GN=PMI1710 PE=4 SV=1
35	tr|B4EV35|B4EV35_PROMH	3	0.845	0.62	0.822	428	45	217	166	Phage protein OS=Proteus mirabilis (strain HI4320) OX=529507 GN=PMI0501 PE=4 SV=1
730	tr|B4F262|B4F262_PROMH	3	0.842	0.62	0.821	422	52	160	210	Outer membrane protein assembly factor BamA OS=Proteus mirabilis (strain HI4320) OX=529507 GN=yaeT PE=3 SV=1
731	tr|B4F2Y0|B4F2Y0_PROMH	3	0.836	0.59	0.809	408	64	162	182	Outer membrane protein OS=Proteus mirabilis (strain HI4320) OX=529507 GN=PMI0044 PE=4 SV=1
234	tr|B4EXL6|B4EXL6_PROMH	3	0.829	0.65	0.826	392	32	133	227	Protease OS=Proteus mirabilis (strain HI4320) OX=529507 GN=degQ PE=4 SV=1
211	tr|B4EUE0|B4EUE0_PROMH	3	0.825	0.63	0.818	385	29	171	185	Penicillin-binding protein 1B OS=Proteus mirabilis (strain HI4320) OX=529507 GN=mrcB PE=3 SV=1
733	sp|B4F0E5|ATPA_PROMH	3	0.803	0.69	0.831	344	34	70	240	ATP synthase subunit alpha OS=Proteus mirabilis (strain HI4320) OX=529507 GN=atpA PE=3 SV=1
721	tr|B4EUM3|B4EUM3_PROMH	3	0.8	0.62	0.807	340	41	124	175	Glycoporin OS=Proteus mirabilis (strain HI4320) OX=529507 GN=rafY PE=4 SV=1
583	tr|B4ESS6|B4ESS6_PROMH	3	0.797	0.62	0.806	335	39	162	134	Cell division coordinator CpoB OS=Proteus mirabilis (strain HI4320) OX=529507 GN=cpoB PE=3 SV=1
16	tr|B4EYQ1|B4EYQ1_PROMH	3	0.79	0.73	0.84	324	14	53	257	Methyl-accepting chemotaxis protein OS=Proteus mirabilis (strain HI4320) OX=529507 GN=PMI1666 PE=3 SV=1
246	tr|B4EWN9|B4EWN9_PROMH	3	0.769	0.6	0.79	295	48	100	147	Major outer membrane lipoprotein Lpp OS=Proteus mirabilis (strain HI4320) OX=529507 GN=lpp PE=3 SV=1
428	tr|B4EU50|B4EU50_PROMH	3	0.754	0.62	0.791	277	30	104	143	Lipoprotein OS=Proteus mirabilis (strain HI4320) OX=529507 GN=PMI0112 PE=4 SV=1
735	tr|B4EY77|B4EY77_PROMH	3	0.752	0.64	0.797	274	24	104	146	Outer membrane protein assembly factor BamC OS=Proteus mirabilis (strain HI4320) OX=529507 GN=nlpB PE=3 SV=1
31	tr|B4F1I0|B4F1I0_PROMH	3	0.731	0.67	0.8	252	34	52	166	Elongation factor Tu OS=Proteus mirabilis (strain HI4320) OX=529507 GN=tufB PE=3 SV=1
726	tr|B4EZ15|B4EZ15_PROMH	3	0.728	0.69	0.806	249	14	173	62	Phage protein OS=Proteus mirabilis (strain HI4320) OX=529507 GN=PMI1718 PE=4 SV=1
397	tr|B4EYV6|B4EYV6_PROMH	3	0.725	0.67	0.798	246	31	50	165	Elongation factor Tu OS=Proteus mirabilis (strain HI4320) OX=529507 GN=tufB PE=3 SV=1
205	tr|B4F1P5|B4F1P5_PROMH	3	0.71	0.63	0.78	232	26	76	130	Protein UshA [includes: UDP-sugar hydrolase and 5'-nucleotidase] OS=Proteus mirabilis (strain HI4320) OX=529507 GN=ushA PE=3 SV=1
736	tr|B4EVA1|B4EVA1_PROMH	3	0.705	0.67	0.792	227	17	64	146	L-asparaginase II OS=Proteus mirabilis (strain HI4320) OX=529507 GN=ansB PE=3 SV=1
43	tr|B4EWL9|B4EWL9_PROMH	3	0.703	0.62	0.774	225	24	91	110	Outer membrane lipoprotein OS=Proteus mirabilis (strain HI4320) OX=529507 GN=slyB PE=4 SV=1
603	tr|B4EXN9|B4EXN9_PROMH	3	0.703	0.58	0.761	225	42	96	87	Phospholipid-binding lipoprotein OS=Proteus mirabilis (strain HI4320) OX=529507 GN=PMI3689 PE=4 SV=1
621	tr|B4EZ36|B4EZ36_PROMH	3	0.703	0.6	0.768	225	30	101	94	Exported protein OS=Proteus mirabilis (strain HI4320) OX=529507 GN=PMI1739 PE=4 SV=1
728	tr|B4EVY8|B4EVY8_PROMH	3	0.697	0.67	0.789	220	13	67	140	Exported protein OS=Proteus mirabilis (strain HI4320) OX=529507 GN=PMI1297 PE=4 SV=1
725	tr|B4EUX3|B4EUX3_PROMH	3	0.678	0.64	0.773	205	18	75	112	Outer membrane protein assembly factor BamD OS=Proteus mirabilis (strain HI4320) OX=529507 GN=bamD PE=3 SV=1
400	tr|B4ESQ8|B4ESQ8_PROMH	3	0.673	0.65	0.774	201	19	64	118	Succinate dehydrogenase iron-sulfur subunit OS=Proteus mirabilis (strain HI4320) OX=529507 GN=sdhB PE=3 SV=1
44	tr|B4EU70|B4EU70_PROMH	3	0.656	0.67	0.775	189	13	56	120	Multidrug efflux protein OS=Proteus mirabilis (strain HI4320) OX=529507 GN=acrA PE=3 SV=1
268	sp|B4ET41|APHA_PROMH	3	0.654	0.63	0.761	188	30	48	110	Class B acid phosphatase OS=Proteus mirabilis (strain HI4320) OX=529507 GN=aphA PE=3 SV=1
37	sp|B4F2A1|MDH_PROMH	3	0.651	0.7	0.784	186	16	36	134	Malate dehydrogenase OS=Proteus mirabilis (strain HI4320) OX=529507 GN=mdh PE=3 SV=1
207	tr|B4F2N4|B4F2N4_PROMH	3	0.651	0.62	0.757	186	18	89	79	Penicillin-binding protein OS=Proteus mirabilis (strain HI4320) OX=529507 GN=ampH PE=4 SV=1
219	tr|B4EUI6|B4EUI6_PROMH	3	0.651	0.74	0.797	186	13	19	154	Lipoprotein OS=Proteus mirabilis (strain HI4320) OX=529507 GN=PMI0250 PE=4 SV=1
264	tr|B4EV05|B4EV05_PROMH	3	0.642	0.62	0.754	180	19	84	77	Rare lipoprotein A OS=Proteus mirabilis (strain HI4320) OX=529507 GN=rlpA PE=4 SV=1
36	tr|B4F2I0|B4F2I0_PROMH	3	0.631	0.64	0.757	173	12	73	88	Chaperone SurA OS=Proteus mirabilis (strain HI4320) OX=529507 GN=surA PE=3 SV=1
48	tr|B4F2F3|B4F2F3_PROMH	3	0.626	0.65	0.759	170	13	96	61	Membrane-bound lytic murein transglycosylase A OS=Proteus mirabilis (strain HI4320) OX=529507 GN=mltA PE=4 SV=1
732	tr|B4F1X1|B4F1X1_PROMH	3	0.623	0.7	0.774	168	7	41	120	Uroporphyrin-III C-methyltransferase OS=Proteus mirabilis (strain HI4320) OX=529507 GN=hemX PE=4 SV=1
239	tr|B4EZ73|B4EZ73_PROMH	3	0.616	0.63	0.749	164	15	80	69	Endoribonuclease OS=Proteus mirabilis (strain HI4320) OX=529507 GN=PMI2833 PE=3 SV=1
392	tr|B4F2H9|B4F2H9_PROMH	3	0.61	0.66	0.757	161	6	61	94	LPS-assembly protein LptD OS=Proteus mirabilis (strain HI4320) OX=529507 GN=imp PE=3 SV=1
729	tr|B4F2I9|B4F2I9_PROMH	3	0.607	0.68	0.762	159	2	58	99	Autotransporter (Serine protease) OS=Proteus mirabilis (strain HI4320) OX=529507 GN=PMI2341 PE=3 SV=1
395	tr|B4ET08|B4ET08_PROMH	3	0.603	0.66	0.754	157	9	55	93	serine-type D-Ala-D-Ala carboxypeptidase OS=Proteus mirabilis (strain HI4320) OX=529507 GN=dacC PE=3 SV=1
247	sp|B4F2V5|DNAK_PROMH	3	0.596	0.77	0.789	153	2	15	136	Chaperone protein DnaK OS=Proteus mirabilis (strain HI4320) OX=529507 GN=dnaK PE=3 SV=1
415	tr|B4EZT0|B4EZT0_PROMH	3	0.596	0.64	0.745	153	9	65	79	Outer membrane protein assembly factor BamB OS=Proteus mirabilis (strain HI4320) OX=529507 GN=bamB PE=3 SV=1
716	tr|B4ESQ9|B4ESQ9_PROMH	3	0.594	0.76	0.785	152	5	14	133	oxoglutarate dehydrogenase (succinyl-transferring) OS=Proteus mirabilis (strain HI4320) OX=529507 GN=sucA PE=3 SV=1
271	tr|B4EYW5|B4EYW5_PROMH	3	0.592	0.64	0.744	151	11	58	82	Peptidyl-prolyl cis-trans isomerase OS=Proteus mirabilis (strain HI4320) OX=529507 GN=fkpA PE=3 SV=1
39	tr|B4ESQ7|B4ESQ7_PROMH	3	0.582	0.64	0.741	146	17	42	87	Succinate dehydrogenase flavoprotein subunit OS=Proteus mirabilis (strain HI4320) OX=529507 GN=sdhA PE=3 SV=1
14	tr|B4EVY7|B4EVY7_PROMH	3	0.578	0.75	0.776	144	4	16	124	Fumarate hydratase class II OS=Proteus mirabilis (strain HI4320) OX=529507 GN=fumC PE=3 SV=1
265	tr|B4F0B2|B4F0B2_PROMH	3	0.578	0.66	0.746	144	9	50	85	Cell division protein DamX OS=Proteus mirabilis (strain HI4320) OX=529507 GN=damX PE=3 SV=1
571	tr|B4F0Y7|B4F0Y7_PROMH	3	0.578	0.64	0.739	144	10	70	64	Acetyltransferase component of pyruvate dehydrogenase complex OS=Proteus mirabilis (strain HI4320) OX=529507 GN=aceF PE=3 SV=1
586	tr|B4EVV9|B4EVV9_PROMH	3	0.576	0.64	0.739	143	11	59	73	Lipoprotein OS=Proteus mirabilis (strain HI4320) OX=529507 GN=PMI1172 PE=4 SV=1
720	tr|B4EU57|B4EU57_PROMH	3	0.572	0.71	0.761	141	3	33	105	Peptidyl-prolyl cis-trans isomerase D OS=Proteus mirabilis (strain HI4320) OX=529507 GN=ppiD PE=4 SV=1
241	tr|B4EYH9|B4EYH9_PROMH	3	0.57	0.6	0.723	140	21	60	59	Putrescine-binding periplasmic protein OS=Proteus mirabilis (strain HI4320) OX=529507 GN=potD PE=3 SV=1
206	tr|B4F173|B4F173_PROMH	3	0.568	0.64	0.736	139	15	78	46	Cell division protein FtsN OS=Proteus mirabilis (strain HI4320) OX=529507 GN=ftsN PE=3 SV=1
420	tr|B4EV34|B4EV34_PROMH	3	0.565	0.64	0.735	138	8	67	63	Phage protein OS=Proteus mirabilis (strain HI4320) OX=529507 GN=PMI0500 PE=4 SV=1
430	tr|B4F1H5|B4F1H5_PROMH	3	0.561	0.64	0.734	136	8	64	64	Vitamin B12 transporter BtuB OS=Proteus mirabilis (strain HI4320) OX=529507 GN=btuB PE=3 SV=1
41	sp|B4EVE5|LPOB_PROMH	3	0.559	0.61	0.723	135	17	60	58	Penicillin-binding protein activator LpoB OS=Proteus mirabilis (strain HI4320) OX=529507 GN=lpoB PE=3 SV=1
394	tr|B4EZN2|B4EZN2_PROMH	3	0.559	0.72	0.76	135	4	26	105	Glycerol-3-phosphate dehydrogenase OS=Proteus mirabilis (strain HI4320) OX=529507 GN=glpD PE=3 SV=1
56	tr|B4F269|B4F269_PROMH	3	0.557	0.66	0.739	134	6	50	78	Protein HflC OS=Proteus mirabilis (strain HI4320) OX=529507 GN=hflC PE=3 SV=1
243	sp|B4EYV7|EFG_PROMH	3	0.543	0.77	0.771	128	4	7	117	Elongation factor G OS=Proteus mirabilis (strain HI4320) OX=529507 GN=fusA PE=3 SV=1
25	tr|B4EZ87|B4EZ87_PROMH	3	0.538	0.74	0.759	126	3	20	103	Dipeptide ABC transporter, substrate-binding protein OS=Proteus mirabilis (strain HI4320) OX=529507 GN=dppA PE=3 SV=1
423	tr|B4F0H3|B4F0H3_PROMH	3	0.534	0.63	0.721	124	12	46	66	Ecotin OS=Proteus mirabilis (strain HI4320) OX=529507 GN=eco PE=3 SV=1
270	tr|B4ETS9|B4ETS9_PROMH	3	0.531	0.6	0.71	123	17	58	48	Exported protein OS=Proteus mirabilis (strain HI4320) OX=529507 GN=PMI1199 PE=4 SV=1
272	tr|B4EX12|B4EX12_PROMH	3	0.531	0.64	0.724	123	10	69	44	Peptidase OS=Proteus mirabilis (strain HI4320) OX=529507 GN=PMI3613 PE=3 SV=1
18	tr|B4F250|B4F250_PROMH	3	0.526	0.62	0.715	121	12	51	58	Copper homeostasis lipoprotein OS=Proteus mirabilis (strain HI4320) OX=529507 GN=cutF PE=4 SV=1
573	tr|B4F048|B4F048_PROMH	3	0.526	0.66	0.729	121	7	43	71	Signal peptidase I OS=Proteus mirabilis (strain HI4320) OX=529507 GN=lepB PE=3 SV=1
396	tr|B4EXT7|B4EXT7_PROMH	3	0.524	0.75	0.758	120	6	12	102	Glyceraldehyde-3-phosphate dehydrogenase OS=Proteus mirabilis (strain HI4320) OX=529507 GN=gapA PE=3 SV=1
433	tr|B4EZN9|B4EZN9_PROMH	3	0.521	0.66	0.727	119	8	37	74	Exported protein OS=Proteus mirabilis (strain HI4320) OX=529507 GN=PMI2937 PE=3 SV=1
236	sp|B4EUF7|ENO_PROMH	3	0.516	0.73	0.749	117	9	15	93	Enolase OS=Proteus mirabilis (strain HI4320) OX=529507 GN=eno PE=1 SV=1
53	tr|B4F166|B4F166_PROMH	3	0.506	0.72	0.742	113	9	15	89	Glycerol kinase OS=Proteus mirabilis (strain HI4320) OX=529507 GN=glpK PE=3 SV=1
595	tr|B4EZJ0|B4EZJ0_PROMH	3	0.506	0.6	0.702	113	17	49	47	Curli production assembly/transport component CsgG OS=Proteus mirabilis (strain HI4320) OX=529507 GN=PMI2888 PE=3 SV=1
279	tr|B4EVB7|B4EVB7_PROMH	3	0.503	0.71	0.738	112	14	14	84	Aminotransferase OS=Proteus mirabilis (strain HI4320) OX=529507 GN=aspC PE=3 SV=1
432	tr|B4F2F4|B4F2F4_PROMH	3	0.5	0.63	0.71	111	10	59	42	N-acetylmuramoyl-L-alanine amidase OS=Proteus mirabilis (strain HI4320) OX=529507 GN=amiC PE=4 SV=1
38	tr|B4EWH9|B4EWH9_PROMH	3	0.498	0.66	0.719	110	10	30	70	Lipoprotein OS=Proteus mirabilis (strain HI4320) OX=529507 GN=PMI1349 PE=4 SV=1
235	tr|B4F246|B4F246_PROMH	3	0.498	0.65	0.716	110	11	32	67	Lipoprotein OS=Proteus mirabilis (strain HI4320) OX=529507 GN=metQ PE=3 SV=1
259	tr|B4EVH4|B4EVH4_PROMH	3	0.495	0.62	0.705	109	13	54	42	Prophage protein OS=Proteus mirabilis (strain HI4320) OX=529507 GN=PMI0900 PE=4 SV=1
33	tr|B4EYN6|B4EYN6_PROMH	3	0.492	0.64	0.711	108	10	36	62	Flagellar hook protein FlgE OS=Proteus mirabilis (strain HI4320) OX=529507 GN=flgE PE=3 SV=1
727	tr|B4EUZ0|B4EUZ0_PROMH	3	0.492	0.64	0.711	108	10	37	61	TonB-dependent receptor OS=Proteus mirabilis (strain HI4320) OX=529507 GN=PMI0409 PE=3 SV=1
619	tr|B4EZ11|B4EZ11_PROMH	3	0.489	0.67	0.72	107	10	70	27	Phage protein OS=Proteus mirabilis (strain HI4320) OX=529507 GN=PMI1714 PE=4 SV=1
32	sp|B4F0E3|ATPF_PROMH	3	0.487	0.74	0.742	106	10	8	88	ATP synthase subunit b OS=Proteus mirabilis (strain HI4320) OX=529507 GN=atpF PE=3 SV=1
280	tr|B4EY38|B4EY38_PROMH	3	0.484	0.64	0.708	105	6	50	49	Lipoprotein OS=Proteus mirabilis (strain HI4320) OX=529507 GN=PMI2670 PE=4 SV=1
15	tr|B4ESS1|B4ESS1_PROMH	3	0.481	0.66	0.714	104	6	37	61	Tol-Pal system protein TolQ OS=Proteus mirabilis (strain HI4320) OX=529507 GN=tolQ PE=3 SV=1
34	sp|Q04681|PMFA_PROMH	3	0.481	0.55	0.677	104	44	31	29	Major fimbrial subunit OS=Proteus mirabilis (strain HI4320) OX=529507 GN=pmfA PE=1 SV=1
17	tr|B4EZ74|B4EZ74_PROMH	3	0.478	0.67	0.716	103	5	35	63	Amino acid deaminase OS=Proteus mirabilis (strain HI4320) OX=529507 GN=aad PE=4 SV=1
421	tr|B4EUT4|B4EUT4_PROMH	3	0.478	0.69	0.723	103	3	31	69	Na(+)-translocating NADH-quinone reductase subunit A OS=Proteus mirabilis (strain HI4320) OX=529507 GN=nqrA PE=3 SV=1
13	tr|B4ETI8|B4ETI8_PROMH	3	0.472	0.67	0.714	101	4	35	62	Tail-specific protease (C-terminal-processing peptidase) OS=Proteus mirabilis (strain HI4320) OX=529507 GN=prc PE=3 SV=1
221	tr|B4F1I2|B4F1I2_PROMH	3	0.466	0.61	0.692	99	13	42	44	Bacterioferritin OS=Proteus mirabilis (strain HI4320) OX=529507 GN=bfr PE=3 SV=1
409	tr|B4EV13|B4EV13_PROMH	3	0.466	0.61	0.692	99	13	41	45	LPS-assembly lipoprotein LptE OS=Proteus mirabilis (strain HI4320) OX=529507 GN=rlpB PE=3 SV=1
416	tr|B4F108|B4F108_PROMH	3	0.463	0.65	0.704	98	5	42	51	Cell division protein FtsQ OS=Proteus mirabilis (strain HI4320) OX=529507 GN=ftsQ PE=3 SV=1
12	sp|B4EYA9|PAGP_PROMH	3	0.46	0.64	0.7	97	6	48	43	Lipid A acyltransferase PagP OS=Proteus mirabilis (strain HI4320) OX=529507 GN=pagP PE=3 SV=2
237	tr|B4ESQ4|B4ESQ4_PROMH	3	0.46	0.7	0.72	97	3	24	70	Citrate synthase OS=Proteus mirabilis (strain HI4320) OX=529507 GN=gltA PE=3 SV=1
40	tr|B4EZ08|B4EZ08_PROMH	3	0.457	0.67	0.709	96	12	63	21	Phage protein OS=Proteus mirabilis (strain HI4320) OX=529507 GN=PMI1711 PE=4 SV=1
277	tr|B4EZ19|B4EZ19_PROMH	3	0.457	0.68	0.712	96	6	63	27	Phage protein OS=Proteus mirabilis (strain HI4320) OX=529507 GN=PMI1722 PE=4 SV=1
406	tr|B4EV18|B4EV18_PROMH	3	0.457	0.73	0.729	96	7	12	77	Glutamate/aspartate ABC transporter, substrate-binding protein OS=Proteus mirabilis (strain HI4320) OX=529507 GN=gltI PE=4 SV=1
575	sp|B4EUH8|PGK_PROMH	3	0.457	0.76	0.739	96	4	7	85	Phosphoglycerate kinase OS=Proteus mirabilis (strain HI4320) OX=529507 GN=pgk PE=3 SV=1
408	tr|B4ESR3|B4ESR3_PROMH	3	0.454	0.63	0.695	95	12	30	53	Cytochrome D ubiquinol oxidase subunit I OS=Proteus mirabilis (strain HI4320) OX=529507 GN=cydA PE=3 SV=1
22	tr|B4ESR0|B4ESR0_PROMH	3	0.435	0.72	0.718	89	5	15	69	Dihydrolipoyllysine-residue succinyltransferase component of 2-oxoglutarate dehydrogenase complex OS=Proteus mirabilis (strain HI4320) OX=529507 GN=sucB PE=3 SV=1
275	tr|B4F1Y5|B4F1Y5_PROMH	3	0.435	0.64	0.692	89	5	41	43	Phospholipase A1 OS=Proteus mirabilis (strain HI4320) OX=529507 GN=pldA PE=3 SV=1
577	tr|B4F268|B4F268_PROMH	3	0.428	0.68	0.703	87	4	25	58	Protein HflK OS=Proteus mirabilis (strain HI4320) OX=529507 GN=hflK PE=3 SV=1
590	tr|B4EY33|B4EY33_PROMH	3	0.428	0.63	0.686	87	7	39	41	Exported protein OS=Proteus mirabilis (strain HI4320) OX=529507 GN=PMI2665 PE=4 SV=1
50	tr|B4F254|B4F254_PROMH	3	0.424	0.73	0.718	86	3	15	68	Acetyl-coenzyme A carboxylase carboxyl transferase subunit alpha OS=Proteus mirabilis (strain HI4320) OX=529507 GN=accA PE=3 SV=1
426	tr|B4EZ12|B4EZ12_PROMH	3	0.424	0.66	0.695	86	13	56	17	Phage protein OS=Proteus mirabilis (strain HI4320) OX=529507 GN=PMI1715 PE=4 SV=1
278	sp|B4F1I7|RL2_PROMH	3	0.418	0.73	0.716	84	3	15	66	Large ribosomal subunit protein uL2 OS=Proteus mirabilis (strain HI4320) OX=529507 GN=rplB PE=3 SV=1
28	tr|B4F1N8|B4F1N8_PROMH	3	0.41	0.74	0.717	82	2	13	67	Protein QmcA OS=Proteus mirabilis (strain HI4320) OX=529507 GN=PMI2170 PE=3 SV=1
599	tr|B4EUT6|B4EUT6_PROMH	3	0.396	0.62	0.672	78	12	23	43	Na(+)-translocating NADH-quinone reductase subunit C OS=Proteus mirabilis (strain HI4320) OX=529507 GN=nqrC PE=3 SV=1
274	tr|B4EZ34|B4EZ34_PROMH	3	0.392	0.62	0.671	77	8	36	33	Lipoprotein OS=Proteus mirabilis (strain HI4320) OX=529507 GN=PMI1737 PE=4 SV=1
622	sp|P53522|PMFE_PROMH	3	0.392	0.65	0.681	77	5	42	30	Putative minor fimbrial subunit PmfE OS=Proteus mirabilis (strain HI4320) OX=529507 GN=pmfE PE=3 SV=1
26	tr|B4EUQ6|B4EUQ6_PROMH	3	0.388	0.61	0.666	76	9	31	36	peptidoglycan lytic exotransglycosylase OS=Proteus mirabilis (strain HI4320) OX=529507 GN=mltC PE=3 SV=1
42	tr|B4F0Q7|B4F0Q7_PROMH	3	0.388	0.65	0.679	76	3	34	39	Exported protein OS=Proteus mirabilis (strain HI4320) OX=529507 GN=PMI3093 PE=4 SV=1
405	tr|B4EVV2|B4EVV2_PROMH	3	0.388	0.6	0.663	76	11	30	35	Lipoprotein OS=Proteus mirabilis (strain HI4320) OX=529507 GN=PMI1165 PE=4 SV=1
27	tr|B4F1Q0|B4F1Q0_PROMH	3	0.377	0.72	0.699	73	5	11	57	O-antigen chain length determinant OS=Proteus mirabilis (strain HI4320) OX=529507 GN=wzz PE=4 SV=1
52	tr|B4EYU8|B4EYU8_PROMH	3	0.373	0.76	0.711	72	5	63	4	DNA-directed RNA polymerase subunit beta' OS=Proteus mirabilis (strain HI4320) OX=529507 GN=rpoC PE=3 SV=1
403	tr|B4EYK6|B4EYK6_PROMH	3	0.373	0.57	0.648	72	18	20	34	Flagellar hook-associated protein 2 OS=Proteus mirabilis (strain HI4320) OX=529507 GN=fliD PE=3 SV=1
218	sp|B4F1K8|RS4_PROMH	3	0.361	0.67	0.677	69	4	22	43	Small ribosomal subunit protein uS4 OS=Proteus mirabilis (strain HI4320) OX=529507 GN=rpsD PE=3 SV=1
51	tr|B4EZ80|B4EZ80_PROMH	3	0.353	0.64	0.664	67	5	28	34	Insulinase (Peptidase family M16) OS=Proteus mirabilis (strain HI4320) OX=529507 GN=PMI2840 PE=4 SV=1
229	tr|B4ETU3|B4ETU3_PROMH	3	0.353	0.74	0.698	67	5	7	55	Alkyl hydroperoxide reductase C OS=Proteus mirabilis (strain HI4320) OX=529507 GN=ahpC PE=3 SV=1
255	tr|B4EY32|B4EY32_PROMH	3	0.353	0.59	0.648	67	11	25	31	Exported protein OS=Proteus mirabilis (strain HI4320) OX=529507 GN=PMI2664 PE=4 SV=1
411	tr|B4F2Y2|B4F2Y2_PROMH	3	0.353	0.64	0.664	67	5	25	37	Lipoprotein OS=Proteus mirabilis (strain HI4320) OX=529507 GN=PMI0046 PE=3 SV=1
643	tr|B4EZF2|B4EZF2_PROMH	3	0.344	0.61	0.651	65	8	31	26	Colicin V production protein OS=Proteus mirabilis (strain HI4320) OX=529507 GN=cvpA PE=4 SV=1
598	tr|B4ET20|B4ET20_PROMH	3	0.336	0.65	0.662	63	3	26	34	Arginine ABC transporter, substrate-binding protein OS=Proteus mirabilis (strain HI4320) OX=529507 GN=artI PE=3 SV=1
23	tr|B4F261|B4F261_PROMH	3	0.322	0.66	0.661	60	3	23	34	Chaperone protein Skp OS=Proteus mirabilis (strain HI4320) OX=529507 GN=ompH PE=3 SV=1
269	tr|B4F1J0|B4F1J0_PROMH	3	0.318	0.68	0.666	59	3	17	39	Small ribosomal subunit protein uS3 OS=Proteus mirabilis (strain HI4320) OX=529507 GN=rpsC PE=3 SV=1
412	tr|B4EXK8|B4EXK8_PROMH	3	0.318	0.68	0.666	59	4	15	40	Toluene tolerance protein OS=Proteus mirabilis (strain HI4320) OX=529507 GN=PMI3658 PE=4 SV=1
55	tr|B4EU46|B4EU46_PROMH	3	0.313	0.66	0.658	58	3	21	34	Ubiquinol oxidase subunit 2 OS=Proteus mirabilis (strain HI4320) OX=529507 GN=cyoA PE=3 SV=1
611	tr|B4F2C4|B4F2C4_PROMH	3	0.304	0.65	0.651	56	3	23	30	Lipoprotein NlpI OS=Proteus mirabilis (strain HI4320) OX=529507 GN=nlpI PE=4 SV=1
431	tr|B4EZW8|B4EZW8_PROMH	3	0.299	0.66	0.653	55	4	17	34	Iron ABC transporter, substrate-binding protein OS=Proteus mirabilis (strain HI4320) OX=529507 GN=PMI2957 PE=4 SV=1
413	tr|B4EZ10|B4EZ10_PROMH	3	0.295	0.68	0.658	54	4	37	13	Phage protein OS=Proteus mirabilis (strain HI4320) OX=529507 GN=PMI1713 PE=4 SV=1
419	tr|B4EVD0|B4EVD0_PROMH	3	0.295	0.63	0.642	54	4	24	26	Lipoprotein protein OS=Proteus mirabilis (strain HI4320) OX=529507 GN=PMI0778 PE=4 SV=1
251	sp|B4F1L0|RL17_PROMH	3	0.29	0.7	0.663	53	4	10	39	Large ribosomal subunit protein bL17 OS=Proteus mirabilis (strain HI4320) OX=529507 GN=rplQ PE=3 SV=1
587	tr|B4EYA6|B4EYA6_PROMH	3	0.29	0.7	0.663	53	4	11	38	Fructose-bisphosphate aldolase class I OS=Proteus mirabilis (strain HI4320) OX=529507 GN=fbaB PE=4 SV=1
21	sp|B4ESR1|SUCC_PROMH	3	0.28	0.71	0.663	51	4	9	38	Succinate--CoA ligase [ADP-forming] subunit beta OS=Proteus mirabilis (strain HI4320) OX=529507 GN=sucC PE=3 SV=1
225	sp|Q03011|MRPA_PROMH	3	0.28	0.61	0.63	51	27	8	16	Major MR/P fimbria protein OS=Proteus mirabilis (strain HI4320) OX=529507 GN=mrpA PE=1 SV=1
404	tr|B4EYQ2|B4EYQ2_PROMH	3	0.28	0.75	0.677	51	4	4	43	Chemotaxis protein CheW OS=Proteus mirabilis (strain HI4320) OX=529507 GN=cheW PE=4 SV=1
198	tr|B4EX84|B4EX84_PROMH	3	0.27	0.74	0.67	49	4	5	40	Universal stress protein OS=Proteus mirabilis (strain HI4320) OX=529507 GN=uspG1 PE=3 SV=1
418	tr|B4EWM7|B4EWM7_PROMH	3	0.27	0.7	0.657	49	6	7	36	Superoxide dismutase OS=Proteus mirabilis (strain HI4320) OX=529507 GN=sodB PE=3 SV=1
273	tr|B4EU14|B4EU14_PROMH	3	0.26	0.65	0.637	47	5	13	29	Sec translocon accessory complex subunit YajC OS=Proteus mirabilis (strain HI4320) OX=529507 GN=yajC PE=3 SV=1
627	tr|B4ESS2|B4ESS2_PROMH	3	0.26	0.62	0.627	47	6	16	25	Tol-Pal system protein TolR OS=Proteus mirabilis (strain HI4320) OX=529507 GN=tolR PE=3 SV=1
0	tr|B4F247|B4F247_PROMH	3	0.254	0.58	0.611	46	10	14	22	Outer membrane lipoprotein RcsF OS=Proteus mirabilis (strain HI4320) OX=529507 GN=rcsF PE=3 SV=1
410	tr|B4EX61|B4EX61_PROMH	3	0.249	0.7	0.65	45	7	5	33	Hemin receptor OS=Proteus mirabilis (strain HI4320) OX=529507 GN=hmuR2 PE=3 SV=1
427	tr|B4ETM2|B4ETM2_PROMH	3	0.249	0.63	0.626	45	4	24	17	Lipoprotein OS=Proteus mirabilis (strain HI4320) OX=529507 GN=nlpC PE=3 SV=1
414	sp|B4EYV1|RL10_PROMH	3	0.238	0.72	0.653	43	5	5	33	Large ribosomal subunit protein uL10 OS=Proteus mirabilis (strain HI4320) OX=529507 GN=rplJ PE=3 SV=1
592	sp|B4ETK9|RL20_PROMH	3	0.238	0.69	0.643	43	5	8	30	Large ribosomal subunit protein bL20 OS=Proteus mirabilis (strain HI4320) OX=529507 GN=rplT PE=3 SV=1
614	sp|B4F1I3|RS10_PROMH	3	0.228	0.64	0.623	41	6	11	24	Small ribosomal subunit protein uS10 OS=Proteus mirabilis (strain HI4320) OX=529507 GN=rpsJ PE=3 SV=1
417	tr|B4ETN4|B4ETN4_PROMH	3	0.222	0.61	0.611	40	5	17	18	Lipoprotein OS=Proteus mirabilis (strain HI4320) OX=529507 GN=PMI1102 PE=4 SV=1
429	tr|B4EW24|B4EW24_PROMH	3	0.187	0.7	0.629	34	3	6	25	Superoxide dismutase [Cu-Zn] OS=Proteus mirabilis (strain HI4320) OX=529507 GN=sodC PE=3 SV=1
630	tr|B4F0Y1|B4F0Y1_PROMH	3	0.181	0.6	0.594	33	6	10	17	Small-conductance mechanosensitive channel OS=Proteus mirabilis (strain HI4320) OX=529507 GN=PMI2038 PE=3 SV=1
422	tr|B4EZ13|B4EZ13_PROMH	3	0.144	0.64	0.595	27	7	16	4	Phage protein OS=Proteus mirabilis (strain HI4320) OX=529507 GN=PMI1716 PE=4 SV=1
24	tr|B4EUR3|B4EUR3_PROMH	3	0.125	0.57	0.565	24	6	7	11	ABC transporter, substrate-binding protein OS=Proteus mirabilis (strain HI4320) OX=529507 GN=PMI0331 PE=4 SV=1
407	tr|B4F2Z1|B4F2Z1_PROMH	3	0.08	0.69	0.59	17	3	2	12	hydrogenase (acceptor) OS=Proteus mirabilis (strain HI4320) OX=529507 GN=hyb0 PE=3 SV=1
387	tr|B4EZT9|B4EZT9_PROMH	2	0.724	0.67	0.798	163		23	140	Alpha-2-macroglobulin OS=Proteus mirabilis (strain HI4320) OX=529507 GN=PMI1851 PE=3 SV=1
714	tr|B4F0Y8|B4F0Y8_PROMH	2	0.699	0.72	0.806	148		4	144	Pyruvate dehydrogenase E1 component OS=Proteus mirabilis (strain HI4320) OX=529507 GN=aceE PE=4 SV=1
78	sp|B4F0E6|ATPG_PROMH	2	0.697	0.64	0.779	147		31	116	ATP synthase gamma chain OS=Proteus mirabilis (strain HI4320) OX=529507 GN=atpG PE=3 SV=1
739	tr|B4EYQ3|B4EYQ3_PROMH	2	0.69	0.71	0.8	143		9	134	Chemotaxis protein CheA OS=Proteus mirabilis (strain HI4320) OX=529507 GN=cheA PE=4 SV=1
91	tr|B4EVG5|B4EVG5_PROMH	2	0.642	0.71	0.784	120		5	115	Isocitrate dehydrogenase [NADP] OS=Proteus mirabilis (strain HI4320) OX=529507 GN=icd PE=4 SV=1
260	tr|B4EZ37|B4EZ37_PROMH	2	0.63	0.7	0.777	115		9	106	Catalase OS=Proteus mirabilis (strain HI4320) OX=529507 GN=katA PE=3 SV=1
86	tr|B4EV66|B4EV66_PROMH	2	0.62	0.52	0.713	111		51	60	Fimbrial usher protein OS=Proteus mirabilis (strain HI4320) OX=529507 GN=PMI0534 PE=3 SV=1
95	tr|B4EXP9|B4EXP9_PROMH	2	0.617	0.7	0.772	110		8	102	Membrane protein OS=Proteus mirabilis (strain HI4320) OX=529507 GN=PMI3699 PE=3 SV=1
466	tr|B4EZH8|B4EZH8_PROMH	2	0.607	0.5	0.702	106		52	54	VacJ lipoprotein OS=Proteus mirabilis (strain HI4320) OX=529507 GN=vacJ PE=3 SV=1
90	tr|B4EYQ0|B4EYQ0_PROMH	2	0.601	0.69	0.764	104		11	93	Methyl-accepting chemotaxis protein OS=Proteus mirabilis (strain HI4320) OX=529507 GN=PMI1665 PE=3 SV=1
70	tr|B4EY49|B4EY49_PROMH	2	0.572	0.53	0.701	94		53	41	peptidoglycan lytic exotransglycosylase OS=Proteus mirabilis (strain HI4320) OX=529507 GN=slt PE=3 SV=1
58	tr|B4F0Y6|B4F0Y6_PROMH	2	0.549	0.71	0.753	87		4	83	Dihydrolipoyl dehydrogenase OS=Proteus mirabilis (strain HI4320) OX=529507 GN=lpdA PE=3 SV=1
244	tr|B4ESV8|B4ESV8_PROMH	2	0.549	0.6	0.716	87		26	61	HlyD-family secretion protein OS=Proteus mirabilis (strain HI4320) OX=529507 GN=PMI0618 PE=4 SV=1
261	tr|B4F2F8|B4F2F8_PROMH	2	0.535	0.62	0.718	83		21	62	Protease 3 OS=Proteus mirabilis (strain HI4320) OX=529507 GN=ptrA PE=3 SV=1
581	tr|B4EWZ2|B4EWZ2_PROMH	2	0.531	0.7	0.744	82		6	76	Anaerobic glycerol-3-phosphate dehydrogenase subunit B OS=Proteus mirabilis (strain HI4320) OX=529507 GN=glpB PE=3 SV=1
98	sp|B4F1J6|RL5_PROMH	2	0.52	0.63	0.717	79		19	60	Large ribosomal subunit protein uL5 OS=Proteus mirabilis (strain HI4320) OX=529507 GN=rplE PE=3 SV=1
93	tr|B4EXB1|B4EXB1_PROMH	2	0.516	0.68	0.732	78		10	68	Oligopeptide ABC transporter, oligopeptide-binding protein OS=Proteus mirabilis (strain HI4320) OX=529507 GN=oppA2 PE=3 SV=1
283	tr|B4EWG4|B4EWG4_PROMH	2	0.516	0.61	0.709	78		22	56	Respiratory nitrate reductase 1 beta chain OS=Proteus mirabilis (strain HI4320) OX=529507 GN=narH PE=4 SV=1
572	tr|B4EYL5|B4EYL5_PROMH	2	0.496	0.66	0.719	73		13	60	Flagellar M-ring protein OS=Proteus mirabilis (strain HI4320) OX=529507 GN=fliF PE=3 SV=1
284	tr|B4F0S4|B4F0S4_PROMH	2	0.484	0.61	0.698	70		19	51	Formate dehydrogenase-O, major subunit OS=Proteus mirabilis (strain HI4320) OX=529507 GN=fdoG PE=3 SV=1
436	tr|B4EXB5|B4EXB5_PROMH	2	0.479	0.62	0.7	69		17	52	Nickel/di-oligopepetide ABC transporter, substrate-binding protein OS=Proteus mirabilis (strain HI4320) OX=529507 GN=yntA PE=4 SV=1
585	tr|B4EUU0|B4EUU0_PROMH	2	0.479	0.63	0.703	69		16	53	FAD:protein FMN transferase OS=Proteus mirabilis (strain HI4320) OX=529507 GN=apbE PE=3 SV=1
73	tr|B4EZ63|B4EZ63_PROMH	2	0.475	0.51	0.662	68		33	35	Peptidyl-prolyl cis-trans isomerase OS=Proteus mirabilis (strain HI4320) OX=529507 GN=ppiA PE=3 SV=1
457	sp|B4F2D2|EFTS_PROMH	2	0.475	0.66	0.712	68		11	57	Elongation factor Ts OS=Proteus mirabilis (strain HI4320) OX=529507 GN=tsf PE=3 SV=1
105	tr|B4F2U7|B4F2U7_PROMH	2	0.466	0.58	0.682	66		23	43	Probable amidohydrolase OS=Proteus mirabilis (strain HI4320) OX=529507 GN=PMI1259 PE=4 SV=1
63	sp|B4EYV8|RS7_PROMH	2	0.462	0.71	0.724	65		4	61	Small ribosomal subunit protein uS7 OS=Proteus mirabilis (strain HI4320) OX=529507 GN=rpsG PE=3 SV=1
450	tr|B4F1X0|B4F1X0_PROMH	2	0.457	0.7	0.719	64		5	59	Porphyrin biosynthesis protein OS=Proteus mirabilis (strain HI4320) OX=529507 GN=hemY PE=4 SV=1
101	tr|B4F0Z9|B4F0Z9_PROMH	2	0.452	0.57	0.674	63		40	23	Hemolysin OS=Proteus mirabilis (strain HI4320) OX=529507 GN=hpmA PE=4 SV=1
588	tr|B4EXL7|B4EXL7_PROMH	2	0.452	0.69	0.714	63		6	57	Z-ring associated protein G OS=Proteus mirabilis (strain HI4320) OX=529507 GN=PMI3667 PE=3 SV=1
84	tr|B4EW68|B4EW68_PROMH	2	0.448	0.7	0.716	62		4	58	Methyl-accepting chemotaxis protein OS=Proteus mirabilis (strain HI4320) OX=529507 GN=PMI2380 PE=3 SV=1
102	tr|B4F0Q4|B4F0Q4_PROMH	2	0.448	0.61	0.686	62		17	45	Exported protein OS=Proteus mirabilis (strain HI4320) OX=529507 GN=PMI2036 PE=4 SV=1
254	tr|B4EYN0|B4EYN0_PROMH	2	0.448	0.65	0.699	62		12	50	Flagellar hook-associated protein 1 OS=Proteus mirabilis (strain HI4320) OX=529507 GN=flgK PE=3 SV=1
209	sp|B4F2D3|RS2_PROMH	2	0.443	0.66	0.701	61		10	51	Small ribosomal subunit protein uS2 OS=Proteus mirabilis (strain HI4320) OX=529507 GN=rpsB PE=3 SV=1
288	tr|B4EU10|B4EU10_PROMH	2	0.433	0.7	0.711	59		5	54	Thioredoxin peroxidase OS=Proteus mirabilis (strain HI4320) OX=529507 GN=ahpC PE=3 SV=1
474	tr|B4ESZ0|B4ESZ0_PROMH	2	0.428	0.66	0.696	58		10	48	Outer membrane assembly protein OS=Proteus mirabilis (strain HI4320) OX=529507 GN=asmA PE=4 SV=1
582	tr|B4F106|B4F106_PROMH	2	0.418	0.69	0.703	56		5	51	Cell division protein FtsZ OS=Proteus mirabilis (strain HI4320) OX=529507 GN=ftsZ PE=3 SV=1
240	sp|B4F1L3|MSCL_PROMH	2	0.412	0.6	0.671	55		16	39	Large-conductance mechanosensitive channel OS=Proteus mirabilis (strain HI4320) OX=529507 GN=mscL PE=3 SV=1
589	sp|B4EVC3|PYRD_PROMH	2	0.412	0.69	0.701	55		5	50	Dihydroorotate dehydrogenase (quinone) OS=Proteus mirabilis (strain HI4320) OX=529507 GN=pyrD PE=3 SV=1
74	tr|B4EWX2|B4EWX2_PROMH	2	0.401	0.65	0.684	53		10	43	Exported protein OS=Proteus mirabilis (strain HI4320) OX=529507 GN=PMI2504 PE=4 SV=1
210	tr|B4EZI4|B4EZI4_PROMH	2	0.401	0.61	0.67	53		15	38	Glutamine synthetase OS=Proteus mirabilis (strain HI4320) OX=529507 GN=glnA PE=3 SV=1
287	sp|B4EYV2|RL1_PROMH	2	0.401	0.71	0.704	53		3	50	Large ribosomal subunit protein uL1 OS=Proteus mirabilis (strain HI4320) OX=529507 GN=rplA PE=3 SV=1
76	tr|B4EV04|B4EV04_PROMH	2	0.396	0.51	0.635	52		27	25	serine-type D-Ala-D-Ala carboxypeptidase OS=Proteus mirabilis (strain HI4320) OX=529507 GN=dacA PE=3 SV=1
107	tr|B4ETV2|B4ETV2_PROMH	2	0.396	0.69	0.695	52		5	47	Exported L-asparaginase OS=Proteus mirabilis (strain HI4320) OX=529507 GN=PMI1222 PE=4 SV=1
213	sp|B4EYR5|PLSB_PROMH	2	0.396	0.66	0.685	52		9	43	Glycerol-3-phosphate acyltransferase OS=Proteus mirabilis (strain HI4320) OX=529507 GN=plsB PE=3 SV=1
443	tr|B4EV90|B4EV90_PROMH	2	0.396	0.6	0.665	52		15	37	DNA translocase FtsK OS=Proteus mirabilis (strain HI4320) OX=529507 GN=ftsK PE=3 SV=1
438	sp|B4F2V2|TAL_PROMH	2	0.39	0.61	0.667	51		14	37	Transaldolase OS=Proteus mirabilis (strain HI4320) OX=529507 GN=tal PE=3 SV=1
89	tr|B4EXE0|B4EXE0_PROMH	2	0.385	0.55	0.645	50		20	30	Lipoprotein OS=Proteus mirabilis (strain HI4320) OX=529507 GN=PMI2541 PE=4 SV=1
222	tr|B4F202|B4F202_PROMH	2	0.385	0.56	0.648	50		19	31	N-acetylmuramoyl-L-alanine amidase OS=Proteus mirabilis (strain HI4320) OX=529507 GN=amiB PE=4 SV=1
632	tr|B4EY68|B4EY68_PROMH	2	0.385	0.57	0.652	50		32	18	Exported protein OS=Proteus mirabilis (strain HI4320) OX=529507 GN=PMI1554 PE=4 SV=1
451	sp|B4EZC8|NUOCD_PROMH	2	0.373	0.68	0.684	48		6	42	NADH-quinone oxidoreductase subunit C/D OS=Proteus mirabilis (strain HI4320) OX=529507 GN=nuoC PE=3 SV=1
463	tr|B4F062|B4F062_PROMH	2	0.373	0.54	0.638	48		20	28	Outer membrane protein assembly factor BamE OS=Proteus mirabilis (strain HI4320) OX=529507 GN=smpA PE=3 SV=1
230	tr|B4EXJ9|B4EXJ9_PROMH	2	0.367	0.62	0.662	47		12	35	Lipopolysaccharide export system ATP-binding protein LptB OS=Proteus mirabilis (strain HI4320) OX=529507 GN=PMI3649 PE=3 SV=1
473	tr|B4EZR8|B4EZR8_PROMH	2	0.367	0.65	0.672	47		9	38	PTS family enzyme IIA component OS=Proteus mirabilis (strain HI4320) OX=529507 GN=crr PE=4 SV=1
208	sp|B4F0E4|ATPD_PROMH	2	0.361	0.69	0.684	46		5	41	ATP synthase subunit delta OS=Proteus mirabilis (strain HI4320) OX=529507 GN=atpH PE=3 SV=1
605	tr|B4EW74|B4EW74_PROMH	2	0.361	0.55	0.637	46		18	28	Tellurite resistance protein OS=Proteus mirabilis (strain HI4320) OX=529507 GN=terB PE=4 SV=1
620	tr|B4EV21|B4EV21_PROMH	2	0.361	0.56	0.64	46		17	29	Metal resistance protein OS=Proteus mirabilis (strain HI4320) OX=529507 GN=PMI0440 PE=1 SV=1
83	sp|B4EZF5|ACCD_PROMH	2	0.355	0.68	0.678	45		6	39	Acetyl-coenzyme A carboxylase carboxyl transferase subunit beta OS=Proteus mirabilis (strain HI4320) OX=529507 GN=accD PE=3 SV=1
293	sp|B4F1I4|RL3_PROMH	2	0.355	0.69	0.682	45		5	40	Large ribosomal subunit protein uL3 OS=Proteus mirabilis (strain HI4320) OX=529507 GN=rplC PE=3 SV=1
467	tr|B4F107|B4F107_PROMH	2	0.355	0.59	0.648	45		14	31	Cell division protein FtsA OS=Proteus mirabilis (strain HI4320) OX=529507 GN=ftsA PE=3 SV=1
607	sp|B4F1I5|RL4_PROMH	2	0.355	0.68	0.678	45		6	39	Large ribosomal subunit protein uL4 OS=Proteus mirabilis (strain HI4320) OX=529507 GN=rplD PE=3 SV=1
471	sp|B4ETJ0|HTPX_PROMH	2	0.348	0.57	0.639	44		16	28	Protease HtpX OS=Proteus mirabilis (strain HI4320) OX=529507 GN=htpX PE=3 SV=1
294	sp|B4F1J9|RL6_PROMH	2	0.342	0.63	0.657	43		10	33	Large ribosomal subunit protein uL6 OS=Proteus mirabilis (strain HI4320) OX=529507 GN=rplF PE=3 SV=1
472	tr|B4EZ14|B4EZ14_PROMH	2	0.342	0.62	0.654	43		32	11	Phage protein OS=Proteus mirabilis (strain HI4320) OX=529507 GN=PMI1717 PE=4 SV=1
631	tr|B4EX05|B4EX05_PROMH	2	0.342	0.53	0.624	43		19	24	Cell division ATP-binding protein FtsE OS=Proteus mirabilis (strain HI4320) OX=529507 GN=ftsE PE=3 SV=1
441	tr|B4F1K6|B4F1K6_PROMH	2	0.336	0.69	0.675	42		4	38	Small ribosomal subunit protein uS13 OS=Proteus mirabilis (strain HI4320) OX=529507 GN=rpsM PE=3 SV=1
469	sp|B4F0E1|ATP6_PROMH	2	0.336	0.59	0.642	42		13	29	ATP synthase subunit a OS=Proteus mirabilis (strain HI4320) OX=529507 GN=atpB PE=3 SV=1
584	tr|B4ET27|B4ET27_PROMH	2	0.336	0.67	0.669	42		6	36	30S ribosomal protein S1 OS=Proteus mirabilis (strain HI4320) OX=529507 GN=rpsA PE=3 SV=1
480	tr|B4F1F9|B4F1F9_PROMH	2	0.329	0.51	0.613	41		21	20	Exported amino acid deaminase OS=Proteus mirabilis (strain HI4320) OX=529507 GN=PMI2149 PE=4 SV=1
613	tr|B4F0I3|B4F0I3_PROMH	2	0.329	0.53	0.62	41		18	23	Exported protein OS=Proteus mirabilis (strain HI4320) OX=529507 GN=PMI1965 PE=4 SV=1
57	sp|B4F2J0|FTSP_PROMH	2	0.322	0.59	0.637	40		13	27	Cell division protein FtsP OS=Proteus mirabilis (strain HI4320) OX=529507 GN=ftsP PE=3 SV=1
104	tr|B4EYM9|B4EYM9_PROMH	2	0.322	0.55	0.624	40		16	24	Flagellar hook-associated protein 3 (Hook-filament junction protein) OS=Proteus mirabilis (strain HI4320) OX=529507 GN=flgL PE=3 SV=1
216	sp|B4EYV3|RL11_PROMH	2	0.322	0.62	0.647	40		10	30	Large ribosomal subunit protein uL11 OS=Proteus mirabilis (strain HI4320) OX=529507 GN=rplK PE=3 SV=1
437	tr|B4F1K9|B4F1K9_PROMH	2	0.322	0.59	0.637	40		13	27	DNA-directed RNA polymerase subunit alpha OS=Proteus mirabilis (strain HI4320) OX=529507 GN=rpoA PE=3 SV=1
597	tr|B4F291|B4F291_PROMH	2	0.322	0.6	0.641	40		12	28	Translocation and assembly module subunit TamA OS=Proteus mirabilis (strain HI4320) OX=529507 GN=PMI3390 PE=3 SV=1
62	sp|B4EXL9|RL13_PROMH	2	0.316	0.69	0.669	39		4	35	Large ribosomal subunit protein uL13 OS=Proteus mirabilis (strain HI4320) OX=529507 GN=rplM PE=3 SV=1
65	tr|B4EZT1|B4EZT1_PROMH	2	0.316	0.61	0.642	39		11	28	Ancillary SecYEG translocon subunit OS=Proteus mirabilis (strain HI4320) OX=529507 GN=PMI1843 PE=3 SV=1
81	tr|B4EZU1|B4EZU1_PROMH	2	0.316	0.68	0.665	39		5	34	Peptidase B OS=Proteus mirabilis (strain HI4320) OX=529507 GN=pepB PE=3 SV=1
64	sp|B4EZV5|GLYA_PROMH	2	0.309	0.69	0.666	38		4	34	Serine hydroxymethyltransferase OS=Proteus mirabilis (strain HI4320) OX=529507 GN=glyA PE=3 SV=1
282	tr|B4EUK3|B4EUK3_PROMH	2	0.309	0.54	0.616	38		16	22	Fimbrial subunit OS=Proteus mirabilis (strain HI4320) OX=529507 GN=mrpE PE=4 SV=1
291	tr|B4F2X0|B4F2X0_PROMH	2	0.309	0.7	0.67	38		3	35	Hydrogenase-2 large subunit OS=Proteus mirabilis (strain HI4320) OX=529507 GN=hybC PE=3 SV=1
596	tr|B4F1K1|B4F1K1_PROMH	2	0.309	0.64	0.65	38		8	30	Small ribosomal subunit protein uS5 OS=Proteus mirabilis (strain HI4320) OX=529507 GN=rpsE PE=3 SV=1
94	tr|B4EZG5|B4EZG5_PROMH	2	0.302	0.53	0.611	37		16	21	Lipoprotein OS=Proteus mirabilis (strain HI4320) OX=529507 GN=PMI1798 PE=4 SV=1
238	tr|B4ET39|B4ET39_PROMH	2	0.302	0.52	0.607	37		20	17	Chromosome partition protein OS=Proteus mirabilis (strain HI4320) OX=529507 GN=mukB PE=4 SV=1
464	tr|B4ESS3|B4ESS3_PROMH	2	0.302	0.63	0.644	37		9	28	TolA protein OS=Proteus mirabilis (strain HI4320) OX=529507 GN=tolA PE=4 SV=1
59	tr|B4EY34|B4EY34_PROMH	2	0.295	0.54	0.612	36		21	15	Lipoprotein OS=Proteus mirabilis (strain HI4320) OX=529507 GN=PMI2666 PE=4 SV=1
223	tr|B4F2V3|B4F2V3_PROMH	2	0.295	0.51	0.602	36		19	17	Exported protein OS=Proteus mirabilis (strain HI4320) OX=529507 GN=PMI0007 PE=4 SV=1
88	tr|B4EV98|B4EV98_PROMH	2	0.287	0.65	0.646	35		7	28	Formate acetyltransferase OS=Proteus mirabilis (strain HI4320) OX=529507 GN=pflB PE=3 SV=1
257	sp|B4F1K3|RL15_PROMH	2	0.287	0.68	0.656	35		4	31	Large ribosomal subunit protein uL15 OS=Proteus mirabilis (strain HI4320) OX=529507 GN=rplO PE=3 SV=1
69	tr|B4ETN0|B4ETN0_PROMH	2	0.28	0.57	0.617	34		12	22	Lipoprotein OS=Proteus mirabilis (strain HI4320) OX=529507 GN=PMI1098 PE=4 SV=1
226	tr|B4EVR5|B4EVR5_PROMH	2	0.28	0.51	0.597	34		16	18	Outer-membrane lipoprotein LolB OS=Proteus mirabilis (strain HI4320) OX=529507 GN=lolB PE=3 SV=1
296	tr|B4EV67|B4EV67_PROMH	2	0.28	0.53	0.603	34		15	19	Fimbrial chaperone OS=Proteus mirabilis (strain HI4320) OX=529507 GN=PMI0535 PE=3 SV=1
462	sp|B4EYU9|RPOB_PROMH	2	0.28	0.66	0.647	34		28	6	DNA-directed RNA polymerase subunit beta OS=Proteus mirabilis (strain HI4320) OX=529507 GN=rpoB PE=3 SV=1
625	tr|B4EU27|B4EU27_PROMH	2	0.28	0.54	0.607	34		14	20	D-ribose ABC transporter, substrate-binding periplasmic protein OS=Proteus mirabilis (strain HI4320) OX=529507 GN=rbsB PE=4 SV=1
452	tr|B4EV40|B4EV40_PROMH	2	0.272	0.65	0.641	33		27	6	Phage protein OS=Proteus mirabilis (strain HI4320) OX=529507 GN=PMI0507 PE=4 SV=1
197	tr|B4F1Z5|B4F1Z5_PROMH	2	0.265	0.64	0.635	32		7	25	Phosphatidylserine decarboxylase proenzyme OS=Proteus mirabilis (strain HI4320) OX=529507 GN=psd PE=3 SV=1
248	tr|B4F031|B4F031_PROMH	2	0.265	0.61	0.625	32		9	23	Penicillin-binding protein 1A OS=Proteus mirabilis (strain HI4320) OX=529507 GN=mrcA PE=3 SV=1
459	sp|B4ETL7|ARNA_PROMH	2	0.257	0.63	0.629	31		24	7	Bifunctional polymyxin resistance protein ArnA OS=Proteus mirabilis (strain HI4320) OX=529507 GN=arnA PE=3 SV=1
82	tr|B4EUK6|B4EUK6_PROMH	2	0.249	0.57	0.606	30		11	19	Fimbrial adhesin OS=Proteus mirabilis (strain HI4320) OX=529507 GN=mrpH PE=1 SV=1
245	sp|B4ETL6|ARNC_PROMH	2	0.249	0.63	0.626	30		7	23	Undecaprenyl-phosphate 4-deoxy-4-formamido-L-arabinose transferase OS=Proteus mirabilis (strain HI4320) OX=529507 GN=arnC PE=3 SV=1
391	tr|B4EU15|B4EU15_PROMH	2	0.249	0.66	0.636	30		5	25	Protein translocase subunit SecD OS=Proteus mirabilis (strain HI4320) OX=529507 GN=secD PE=3 SV=1
449	tr|B4EZS6|B4EZS6_PROMH	2	0.249	0.53	0.593	30		13	17	GNAT-family acetyltransferase OS=Proteus mirabilis (strain HI4320) OX=529507 GN=PMI1838 PE=4 SV=1
476	sp|B4EXM0|RS9_PROMH	2	0.249	0.6	0.616	30		9	21	Small ribosomal subunit protein uS9 OS=Proteus mirabilis (strain HI4320) OX=529507 GN=rpsI PE=3 SV=1
80	tr|B4EZI8|B4EZI8_PROMH	2	0.241	0.54	0.594	29		12	17	Lipoprotein OS=Proteus mirabilis (strain HI4320) OX=529507 GN=PMI2886 PE=4 SV=1
460	tr|B4F118|B4F118_PROMH	2	0.241	0.56	0.6	29		11	18	Cell division protein FtsL OS=Proteus mirabilis (strain HI4320) OX=529507 GN=ftsL PE=3 SV=1
199	tr|B4EXK7|B4EXK7_PROMH	2	0.233	0.57	0.601	28		10	18	Exported protein OS=Proteus mirabilis (strain HI4320) OX=529507 GN=PMI3657 PE=4 SV=1
242	tr|B4F117|B4F117_PROMH	2	0.233	0.52	0.584	28		15	13	Peptidoglycan D,D-transpeptidase FtsI OS=Proteus mirabilis (strain HI4320) OX=529507 GN=ftsI PE=3 SV=1
440	tr|B4F0U1|B4F0U1_PROMH	2	0.233	0.61	0.614	28		8	20	Membrane protein insertase YidC OS=Proteus mirabilis (strain HI4320) OX=529507 GN=yidC PE=3 SV=1
626	sp|B4F271|PURA_PROMH	2	0.233	0.62	0.618	28		7	21	Adenylosuccinate synthetase OS=Proteus mirabilis (strain HI4320) OX=529507 GN=purA PE=3 SV=1
644	tr|B4EXK0|B4EXK0_PROMH	2	0.233	0.5	0.578	28		14	14	Lipopolysaccharide export system protein LptA OS=Proteus mirabilis (strain HI4320) OX=529507 GN=lptA PE=3 SV=1
96	tr|B4F228|B4F228_PROMH	2	0.225	0.51	0.578	27		13	14	Cell division protein FtsB OS=Proteus mirabilis (strain HI4320) OX=529507 GN=ftsB PE=3 SV=1
100	tr|B4F2J9|B4F2J9_PROMH	2	0.225	0.65	0.625	27		5	22	HlyD-family secretion protein OS=Proteus mirabilis (strain HI4320) OX=529507 GN=PMI3432 PE=4 SV=1
201	tr|B4EWG3|B4EWG3_PROMH	2	0.225	0.58	0.602	27		9	18	nitrate reductase (quinone) OS=Proteus mirabilis (strain HI4320) OX=529507 GN=narG PE=3 SV=1
478	sp|B4EWC9|UBIE_PROMH	2	0.225	0.7	0.642	27		2	25	Ubiquinone/menaquinone biosynthesis C-methyltransferase UbiE OS=Proteus mirabilis (strain HI4320) OX=529507 GN=ubiE PE=3 SV=1
108	sp|B4EYV0|RL7_PROMH	2	0.216	0.61	0.609	26		7	19	Large ribosomal subunit protein bL12 OS=Proteus mirabilis (strain HI4320) OX=529507 GN=rplL PE=3 SV=1
468	tr|B4EX45|B4EX45_PROMH	2	0.216	0.5	0.572	26		13	13	Peptidoglycan-binding protein OS=Proteus mirabilis (strain HI4320) OX=529507 GN=PMI1410 PE=3 SV=1
639	tr|B4EYN3|B4EYN3_PROMH	2	0.216	0.5	0.572	26		13	13	Flagellar L-ring protein OS=Proteus mirabilis (strain HI4320) OX=529507 GN=flgH PE=3 SV=1
645	sp|B4F266|HFQ_PROMH	2	0.216	0.61	0.609	26		19	7	RNA-binding protein Hfq OS=Proteus mirabilis (strain HI4320) OX=529507 GN=hfq PE=3 SV=1
61	tr|B4ESX1|B4ESX1_PROMH	2	0.208	0.61	0.606	25		7	18	DNA protection during starvation protein OS=Proteus mirabilis (strain HI4320) OX=529507 GN=dps PE=3 SV=1
200	tr|B4EVV6|B4EVV6_PROMH	2	0.208	0.66	0.623	25		4	21	Septum site-determining protein MinD OS=Proteus mirabilis (strain HI4320) OX=529507 GN=minD PE=3 SV=1
285	tr|B4EZF3|B4EZF3_PROMH	2	0.208	0.51	0.573	25		13	12	Cell division protein DedD OS=Proteus mirabilis (strain HI4320) OX=529507 GN=dedD PE=3 SV=1
461	sp|P53521|PMFF_PROMH	2	0.208	0.59	0.599	25		8	17	Putative minor fimbrial subunit PmfF OS=Proteus mirabilis (strain HI4320) OX=529507 GN=pmfF PE=3 SV=1
475	tr|B4EUY4|B4EUY4_PROMH	2	0.208	0.7	0.636	25		2	23	Multidrug resistance protein A OS=Proteus mirabilis (strain HI4320) OX=529507 GN=emrA PE=3 SV=1
60	sp|B4F1J1|RL16_PROMH	2	0.199	0.64	0.613	24		5	19	Large ribosomal subunit protein uL16 OS=Proteus mirabilis (strain HI4320) OX=529507 GN=rplP PE=3 SV=1
77	tr|B4EZB0|B4EZB0_PROMH	2	0.199	0.64	0.613	24		5	19	Exported protein OS=Proteus mirabilis (strain HI4320) OX=529507 GN=PMI2870 PE=4 SV=1
641	sp|B4F1J4|RL14_PROMH	2	0.199	0.64	0.613	24		5	19	Large ribosomal subunit protein uL14 OS=Proteus mirabilis (strain HI4320) OX=529507 GN=rplN PE=3 SV=1
642	tr|B4EZ20|B4EZ20_PROMH	2	0.199	0.66	0.62	24		4	20	Phage protein (Endopeptidase/lysis protein) OS=Proteus mirabilis (strain HI4320) OX=529507 GN=PMI1723 PE=4 SV=1
103	tr|B4EZ68|B4EZ68_PROMH	2	0.19	0.58	0.59	23		8	15	Thiol:disulfide interchange protein OS=Proteus mirabilis (strain HI4320) OX=529507 GN=dsbA PE=1 SV=1
109	tr|B4EZT4|B4EZT4_PROMH	2	0.19	0.66	0.617	23		4	19	DNA-binding protein OS=Proteus mirabilis (strain HI4320) OX=529507 GN=PMI1846 PE=4 SV=1
110	sp|B4EWA1|DEOD_PROMH	2	0.19	0.68	0.623	23		3	20	Purine nucleoside phosphorylase DeoD-type OS=Proteus mirabilis (strain HI4320) OX=529507 GN=deoD PE=3 SV=1
458	sp|B4EUV6|RECA_PROMH	2	0.19	0.6	0.597	23		16	7	Protein RecA OS=Proteus mirabilis (strain HI4320) OX=529507 GN=recA PE=3 SV=1
477	tr|B4ESN5|B4ESN5_PROMH	2	0.19	0.66	0.617	23		19	4	Phage protein OS=Proteus mirabilis (strain HI4320) OX=529507 GN=PMI0498 PE=4 SV=1
636	tr|B4EZW1|B4EZW1_PROMH	2	0.19	0.62	0.603	23		6	17	Lipoprotein OS=Proteus mirabilis (strain HI4320) OX=529507 GN=PMI1873 PE=4 SV=1
228	tr|B4F1C9|B4F1C9_PROMH	2	0.181	0.5	0.56	22		11	11	Exported protein OS=Proteus mirabilis (strain HI4320) OX=529507 GN=PMI2119 PE=4 SV=1
266	tr|B4F0Y3|B4F0Y3_PROMH	2	0.181	0.55	0.577	22		9	13	Aconitate hydratase B OS=Proteus mirabilis (strain HI4320) OX=529507 GN=acnB PE=3 SV=1
439	tr|B4EW27|B4EW27_PROMH	2	0.181	0.63	0.604	22		5	17	Probable protease OS=Proteus mirabilis (strain HI4320) OX=529507 GN=sohB PE=3 SV=1
195	tr|B4EUK4|B4EUK4_PROMH	2	0.163	0.57	0.578	20		7	13	Fimbrial subunit OS=Proteus mirabilis (strain HI4320) OX=529507 GN=mrpF PE=4 SV=1
227	tr|B4EUR2|B4EUR2_PROMH	2	0.163	0.6	0.588	20		14	6	Exported protein OS=Proteus mirabilis (strain HI4320) OX=529507 GN=PMI0330 PE=4 SV=1
286	tr|B4EYN2|B4EYN2_PROMH	2	0.163	0.67	0.611	20		3	17	Flagellar P-ring protein OS=Proteus mirabilis (strain HI4320) OX=529507 GN=flgI PE=3 SV=1
435	tr|B4EWJ5|B4EWJ5_PROMH	2	0.163	0.55	0.571	20		12	8	Lipoprotein OS=Proteus mirabilis (strain HI4320) OX=529507 GN=PMI1365 PE=4 SV=1
444	tr|B4EVR3|B4EVR3_PROMH	2	0.163	0.6	0.588	20		6	14	Ribose-phosphate pyrophosphokinase OS=Proteus mirabilis (strain HI4320) OX=529507 GN=prsA PE=3 SV=1
481	tr|B4EWI5|B4EWI5_PROMH	2	0.163	0.52	0.561	20		11	9	Protein TonB OS=Proteus mirabilis (strain HI4320) OX=529507 GN=tonB PE=3 SV=1
635	tr|B4ETJ9|B4ETJ9_PROMH	2	0.163	0.65	0.604	20		4	16	Iron ABC transporter, periplasmic substrate-binding protein OS=Proteus mirabilis (strain HI4320) OX=529507 GN=sitA PE=3 SV=1
79	tr|B4EX06|B4EX06_PROMH	2	0.154	0.62	0.591	19		5	14	Cell division protein FtsX OS=Proteus mirabilis (strain HI4320) OX=529507 GN=ftsX PE=3 SV=1
217	tr|B4F1T4|B4F1T4_PROMH	2	0.144	0.56	0.568	18		11	7	Fimbrial subunit OS=Proteus mirabilis (strain HI4320) OX=529507 GN=PMI2217 PE=4 SV=1
281	sp|B4ETD0|ACP_PROMH	2	0.144	0.58	0.575	18		6	12	Acyl carrier protein OS=Proteus mirabilis (strain HI4320) OX=529507 GN=acpP PE=3 SV=1
445	tr|B4EUK0|B4EUK0_PROMH	2	0.144	0.56	0.568	18		7	11	Fimbrial subunit OS=Proteus mirabilis (strain HI4320) OX=529507 GN=mrpB PE=4 SV=1
701	tr|B4F1T3|B4F1T3_PROMH	2	0.144	0.69	0.611	18		16	2	Fimbrial adhesin OS=Proteus mirabilis (strain HI4320) OX=529507 GN=PMI2216 PE=4 SV=1
72	tr|B4F2H0|B4F2H0_PROMH	2	0.135	0.54	0.558	17		7	10	Thiamine-binding periplasmic protein OS=Proteus mirabilis (strain HI4320) OX=529507 GN=thiB PE=3 SV=1
99	tr|B4EUR6|B4EUR6_PROMH	2	0.135	0.54	0.558	17		7	10	Membrane protein OS=Proteus mirabilis (strain HI4320) OX=529507 GN=PMI0334 PE=3 SV=1
253	tr|B4EY37|B4EY37_PROMH	2	0.135	0.68	0.605	17		2	15	Peptidoglycan O-acyl transferase OS=Proteus mirabilis (strain HI4320) OX=529507 GN=pacB PE=4 SV=1
453	sp|B4F2C2|RS15_PROMH	2	0.135	0.66	0.598	17		3	14	Small ribosomal subunit protein uS15 OS=Proteus mirabilis (strain HI4320) OX=529507 GN=rpsO PE=3 SV=1
646	sp|B4F277|RS18_PROMH	2	0.135	0.63	0.588	17		4	13	Small ribosomal subunit protein bS18 OS=Proteus mirabilis (strain HI4320) OX=529507 GN=rpsR PE=3 SV=1
647	tr|B4F0H2|B4F0H2_PROMH	2	0.135	0.66	0.598	17		3	14	Universal stress protein OS=Proteus mirabilis (strain HI4320) OX=529507 GN=PMI1954 PE=3 SV=1
220	tr|B4EUC7|B4EUC7_PROMH	2	0.125	0.65	0.592	16		3	13	Ferric ABC transporter, iron-binding protein OS=Proteus mirabilis (strain HI4320) OX=529507 GN=afuA PE=4 SV=1
224	sp|B4F1K7|RS11_PROMH	2	0.125	0.59	0.572	16		5	11	Small ribosomal subunit protein uS11 OS=Proteus mirabilis (strain HI4320) OX=529507 GN=rpsK PE=3 SV=1
289	sp|B4EWY5|FRDC_PROMH	2	0.125	0.65	0.592	16		3	13	Fumarate reductase subunit C OS=Proteus mirabilis (strain HI4320) OX=529507 GN=frdC PE=3 SV=1
456	tr|B4EYB7|B4EYB7_PROMH	2	0.125	0.68	0.602	16		2	14	Exported protein OS=Proteus mirabilis (strain HI4320) OX=529507 GN=PMI1603 PE=4 SV=1
68	tr|B4EYM3|B4EYM3_PROMH	2	0.116	0.65	0.589	15		3	12	Flagellar motor switch protein FliN OS=Proteus mirabilis (strain HI4320) OX=529507 GN=fliN PE=3 SV=1
106	tr|B4EUK5|B4EUK5_PROMH	2	0.116	0.58	0.565	15		5	10	Fimbrial subunit OS=Proteus mirabilis (strain HI4320) OX=529507 GN=mrpG PE=4 SV=1
263	tr|B4EVM9|B4EVM9_PROMH	2	0.116	0.52	0.545	15		7	8	Membrane protein OS=Proteus mirabilis (strain HI4320) OX=529507 GN=PMI1005 PE=4 SV=1
664	tr|B4ET35|B4ET35_PROMH	2	0.116	0.52	0.545	15		7	8	Membrane protein OS=Proteus mirabilis (strain HI4320) OX=529507 GN=PMI0723 PE=4 SV=1
66	tr|B4EYM1|B4EYM1_PROMH	2	0.106	0.64	0.582	14		3	11	Flagellar protein FliL OS=Proteus mirabilis (strain HI4320) OX=529507 GN=fliL PE=3 SV=1
193	tr|B4F0M9|B4F0M9_PROMH	2	0.106	0.57	0.559	14		5	9	Thiol:disulfide interchange protein OS=Proteus mirabilis (strain HI4320) OX=529507 GN=dsbC PE=3 SV=1
447	tr|B4F012|B4F012_PROMH	2	0.106	0.61	0.572	14		4	10	Common pilus major fimbrillin subunit EcpA OS=Proteus mirabilis (strain HI4320) OX=529507 GN=PMI3002 PE=3 SV=1
684	tr|B4EU47|B4EU47_PROMH	2	0.106	0.54	0.549	14		8	6	Exported protein OS=Proteus mirabilis (strain HI4320) OX=529507 GN=PMI0109 PE=3 SV=1
252	sp|B4F0M6|SYK_PROMH	2	0.096	0.56	0.552	13		8	5	Lysine--tRNA ligase OS=Proteus mirabilis (strain HI4320) OX=529507 GN=lysS PE=3 SV=1
256	tr|B4EWK6|B4EWK6_PROMH	2	0.096	0.52	0.539	13		7	6	Phage shock protein A OS=Proteus mirabilis (strain HI4320) OX=529507 GN=pspA PE=3 SV=1
196	tr|B4F1C8|B4F1C8_PROMH	2	0.086	0.58	0.555	12		4	8	Exported carbon-nitrogen hydrolase OS=Proteus mirabilis (strain HI4320) OX=529507 GN=PMI2118 PE=3 SV=1
295	tr|B4EZI9|B4EZI9_PROMH	2	0.086	0.5	0.529	12		6	6	Lipoprotein OS=Proteus mirabilis (strain HI4320) OX=529507 GN=PMI2887 PE=4 SV=1
442	sp|B4EYV9|RS12_PROMH	2	0.086	0.5	0.529	12		6	6	Small ribosomal subunit protein uS12 OS=Proteus mirabilis (strain HI4320) OX=529507 GN=rpsL PE=3 SV=1
203	sp|B4EVD3|FABA_PROMH	2	0.076	0.52	0.532	11		5	6	3-hydroxydecanoyl-[acyl-carrier-protein] dehydratase OS=Proteus mirabilis (strain HI4320) OX=529507 GN=fabA PE=3 SV=1
465	tr|B4EXW2|B4EXW2_PROMH	2	0.076	0.57	0.549	11		4	7	Exported protein OS=Proteus mirabilis (strain HI4320) OX=529507 GN=PMI1529 PE=4 SV=1
683	tr|B4F112|B4F112_PROMH	2	0.076	0.52	0.532	11		5	6	Probable peptidoglycan glycosyltransferase FtsW OS=Proteus mirabilis (strain HI4320) OX=529507 GN=ftsW PE=3 SV=1
87	tr|B4EZS5|B4EZS5_PROMH	2	0.067	0.5	0.522	10		5	5	Lipoprotein OS=Proteus mirabilis (strain HI4320) OX=529507 GN=PMI1837 PE=4 SV=1
92	tr|B4EX89|B4EX89_PROMH	2	0.067	0.55	0.539	10		4	6	Exported protein OS=Proteus mirabilis (strain HI4320) OX=529507 GN=PMI1454 PE=4 SV=1
448	tr|B4EZS8|B4EZS8_PROMH	2	0.057	0.53	0.529	9		4	5	Lipoprotein OS=Proteus mirabilis (strain HI4320) OX=529507 GN=PMI1840 PE=4 SV=1
706	tr|B4EV65|B4EV65_PROMH	2	0.057	0.58	0.546	9		6	3	Fimbrial adhesin OS=Proteus mirabilis (strain HI4320) OX=529507 GN=PMI0533 PE=1 SV=1
250	tr|B4EZ60|B4EZ60_PROMH	2	0.047	0.5	0.516	8		4	4	Catabolite activator protein OS=Proteus mirabilis (strain HI4320) OX=529507 GN=crp PE=4 SV=1
290	sp|B4F2T5|SYI_PROMH	2	0.047	0.62	0.556	8		2	6	Isoleucine--tRNA ligase OS=Proteus mirabilis (strain HI4320) OX=529507 GN=ileS PE=3 SV=1
689	tr|B4EYN4|B4EYN4_PROMH	2	0.038	0.54	0.526	7		3	4	Flagellar basal-body rod protein FlgG OS=Proteus mirabilis (strain HI4320) OX=529507 GN=flgG PE=3 SV=1
214	tr|B4EZE2|B4EZE2_PROMH	2	0.03	0.58	0.537	6		4	2	Broad specificity amino-acid racemase OS=Proteus mirabilis (strain HI4320) OX=529507 GN=PMI1774 PE=3 SV=1
398	tr|B4F2B3|B4F2B3_PROMH	2	0.401	0.72	0.707	53	2		51	ATP-dependent zinc metalloprotease FtsH OS=Proteus mirabilis (strain HI4320) OX=529507 GN=ftsH PE=3 SV=1
615	sp|B4F278|RL9_PROMH	2	0.287	0.67	0.652	35	5		30	Large ribosomal subunit protein bL9 OS=Proteus mirabilis (strain HI4320) OX=529507 GN=rplI PE=3 SV=1
424	sp|B4F161|TPIS_PROMH	2	0.265	0.68	0.648	32	4		28	Triosephosphate isomerase OS=Proteus mirabilis (strain HI4320) OX=529507 GN=tpiA PE=3 SV=1
434	sp|B4F2N1|AMPA_PROMH	1	0.199	0	0.4	12		12		Probable cytosol aminopeptidase OS=Proteus mirabilis (strain HI4320) OX=529507 GN=pepA PE=3 SV=1
71	tr|B4EW60|B4EW60_PROMH	1	0.163	0	0.388	10		10		RNA polymerase sigma factor RpoD OS=Proteus mirabilis (strain HI4320) OX=529507 GN=rpoD PE=3 SV=1
446	tr|B4F1T5|B4F1T5_PROMH	1	0.144	0	0.381	9		9		Fimbrial subunit OS=Proteus mirabilis (strain HI4320) OX=529507 GN=PMI2218 PE=4 SV=1
292	tr|B4EZC1|B4EZC1_PROMH	1	0.086	0	0.362	6		6		Large ribosomal subunit assembly factor BipA OS=Proteus mirabilis (strain HI4320) OX=529507 GN=typA PE=3 SV=1
740	tr|B4EV83|B4EV83_PROMH	1	0.086	0	0.362	6		6		ATP-dependent Clp protease ATP-binding subunit OS=Proteus mirabilis (strain HI4320) OX=529507 GN=clpA PE=3 SV=1
262	tr|B4EXZ1|B4EXZ1_PROMH	1	0.067	0	0.356	5		5		TonB-dependent receptor OS=Proteus mirabilis (strain HI4320) OX=529507 GN=PMI2619 PE=3 SV=1
75	tr|B4EXN0|B4EXN0_PROMH	1	0.047	0	0.349	4		4		Biosynthetic peptidoglycan transglycosylase OS=Proteus mirabilis (strain HI4320) OX=529507 GN=mtgA PE=3 SV=1
470	tr|B4F018|B4F018_PROMH	1	0.047	0	0.349	4		4		Glutamate dehydrogenase OS=Proteus mirabilis (strain HI4320) OX=529507 GN=gdhA PE=3 SV=1
67	tr|B4EX30|B4EX30_PROMH	1	0.03	0	0.343	3		3		Cell shape-determining protein MreB OS=Proteus mirabilis (strain HI4320) OX=529507 GN=mreB PE=3 SV=1
85	tr|B4EZD2|B4EZD2_PROMH	1	0.03	0	0.343	3		3		LysR-family transcriptional regulator OS=Proteus mirabilis (strain HI4320) OX=529507 GN=hexA PE=3 SV=1
97	tr|B4EWI9|B4EWI9_PROMH	1	0.03	0	0.343	3		3		Outer membrane protein (Putative attachment invasion locus protein) OS=Proteus mirabilis (strain HI4320) OX=529507 GN=PMI1359 PE=4 SV=1
111	sp|B4EU54|CLPX_PROMH	1	0.03	0	0.343	3		3		ATP-dependent Clp protease ATP-binding subunit ClpX OS=Proteus mirabilis (strain HI4320) OX=529507 GN=clpX PE=3 SV=1
202	tr|B4EYK9|B4EYK9_PROMH	1	0.03	0	0.343	3		3		DUF2235 domain-containing protein OS=Proteus mirabilis (strain HI4320) OX=529507 GN=PMI1624 PE=4 SV=1
454	tr|B4F1S7|B4F1S7_PROMH	1	0.03	0	0.343	3		3		Fimbrial subunit OS=Proteus mirabilis (strain HI4320) OX=529507 GN=PMI2210 PE=4 SV=1
479	tr|B4EVT9|B4EVT9_PROMH	1	0.03	0	0.343	3		3		High-affinity zinc uptake system protein ZnuA OS=Proteus mirabilis (strain HI4320) OX=529507 GN=znuA PE=3 SV=1
737	tr|B4F0U8|B4F0U8_PROMH	1	0.014	0	0.338	2		2		DNA gyrase subunit B OS=Proteus mirabilis (strain HI4320) OX=529507 GN=gyrB PE=3 SV=1
738	tr|B4EXZ0|B4EXZ0_PROMH	1	0.014	0	0.338	2		2		TonB-dependent receptor OS=Proteus mirabilis (strain HI4320) OX=529507 GN=PMI2618 PE=3 SV=1
114	tr|B4EUX6|B4EUX6_PROMH	1	0.725	0	0.575	82			82	Chaperone protein ClpB OS=Proteus mirabilis (strain HI4320) OX=529507 GN=clpB PE=3 SV=1
299	tr|B4F1C3|B4F1C3_PROMH	1	0.725	0	0.575	82			82	Aldehyde dehydrogenase OS=Proteus mirabilis (strain HI4320) OX=529507 GN=aldB PE=3 SV=1
715	tr|B4EYK1|B4EYK1_PROMH	1	0.709	0	0.57	77			77	Bifunctional protein PutA OS=Proteus mirabilis (strain HI4320) OX=529507 GN=putA PE=3 SV=1
579	tr|B4EZ53|B4EZ53_PROMH	1	0.673	0	0.558	67			67	Aerotaxis receptor OS=Proteus mirabilis (strain HI4320) OX=529507 GN=aer PE=4 SV=1
741	sp|B4EU52|TIG_PROMH	1	0.664	0	0.555	65			65	Trigger factor OS=Proteus mirabilis (strain HI4320) OX=529507 GN=tig PE=3 SV=1
578	tr|B4EYX3|B4EYX3_PROMH	1	0.66	0	0.553	64			64	Methyl-accepting chemotaxis protein OS=Proteus mirabilis (strain HI4320) OX=529507 GN=PMI2809 PE=3 SV=1
115	tr|B4EUH6|B4EUH6_PROMH	1	0.656	0	0.552	63			63	Transketolase OS=Proteus mirabilis (strain HI4320) OX=529507 GN=tktA PE=3 SV=1
298	tr|B4EWY7|B4EWY7_PROMH	1	0.647	0	0.549	61			61	Fumarate reductase flavoprotein subunit OS=Proteus mirabilis (strain HI4320) OX=529507 GN=frdA PE=3 SV=1
485	sp|B4F025|PCKA_PROMH	1	0.623	0	0.541	56			56	Phosphoenolpyruvate carboxykinase (ATP) OS=Proteus mirabilis (strain HI4320) OX=529507 GN=pckA PE=3 SV=1
574	tr|B4F1Q3|B4F1Q3_PROMH	1	0.623	0	0.541	56			56	Chaperone protein HtpG OS=Proteus mirabilis (strain HI4320) OX=529507 GN=htpG PE=3 SV=1
300	tr|B4EUT9|B4EUT9_PROMH	1	0.596	0	0.532	51			51	Na(+)-translocating NADH-quinone reductase subunit F OS=Proteus mirabilis (strain HI4320) OX=529507 GN=nqrF PE=3 SV=1
116	tr|B4ETR1|B4ETR1_PROMH	1	0.552	0	0.517	44			44	Methyl-accepting chemotaxis protein OS=Proteus mirabilis (strain HI4320) OX=529507 GN=PMI1180 PE=3 SV=1
117	tr|B4EWN5|B4EWN5_PROMH	1	0.552	0	0.517	44			44	Pyruvate kinase OS=Proteus mirabilis (strain HI4320) OX=529507 GN=pykF PE=3 SV=1
118	tr|B4ESR2|B4ESR2_PROMH	1	0.552	0	0.517	44			44	Succinate--CoA ligase [ADP-forming] subunit alpha OS=Proteus mirabilis (strain HI4320) OX=529507 GN=sucD PE=3 SV=1
490	sp|B4EST0|GPMA_PROMH	1	0.545	0	0.515	43			43	2,3-bisphosphoglycerate-dependent phosphoglycerate mutase OS=Proteus mirabilis (strain HI4320) OX=529507 GN=gpmA PE=3 SV=1
304	tr|B4F1V8|B4F1V8_PROMH	1	0.508	0	0.503	38			38	ECA polysaccharide chain length modulation protein OS=Proteus mirabilis (strain HI4320) OX=529507 GN=wzzE PE=3 SV=1
486	tr|B4EXE5|B4EXE5_PROMH	1	0.508	0	0.503	38			38	Aspartate ammonia-lyase OS=Proteus mirabilis (strain HI4320) OX=529507 GN=aspA PE=3 SV=1
489	tr|B4EUH9|B4EUH9_PROMH	1	0.492	0	0.497	36			36	Fructose-bisphosphate aldolase OS=Proteus mirabilis (strain HI4320) OX=529507 GN=fbaA PE=3 SV=1
601	tr|B4EZH1|B4EZH1_PROMH	1	0.492	0	0.497	36			36	Ferritin-like protein OS=Proteus mirabilis (strain HI4320) OX=529507 GN=PMI1804 PE=3 SV=1
303	tr|B4EWZ1|B4EWZ1_PROMH	1	0.484	0	0.495	35			35	Glycerol-3-phosphate dehydrogenase OS=Proteus mirabilis (strain HI4320) OX=529507 GN=glpA PE=3 SV=1
504	tr|B4EX86|B4EX86_PROMH	1	0.484	0	0.495	35			35	Universal stress protein OS=Proteus mirabilis (strain HI4320) OX=529507 GN=uspG2 PE=3 SV=1
600	sp|B4EWA4|DEOC_PROMH	1	0.484	0	0.495	35			35	Deoxyribose-phosphate aldolase OS=Proteus mirabilis (strain HI4320) OX=529507 GN=deoC PE=3 SV=1
618	sp|B4EWA2|DEOB_PROMH	1	0.475	0	0.492	34			34	Phosphopentomutase OS=Proteus mirabilis (strain HI4320) OX=529507 GN=deoB PE=3 SV=1
499	tr|B4F019|B4F019_PROMH	1	0.466	0	0.489	33			33	Universal stress protein OS=Proteus mirabilis (strain HI4320) OX=529507 GN=uspA PE=3 SV=1
306	sp|B4EWA3|TYPH_PROMH	1	0.438	0	0.479	30			30	Thymidine phosphorylase OS=Proteus mirabilis (strain HI4320) OX=529507 GN=deoA PE=3 SV=1
484	tr|B4EYX2|B4EYX2_PROMH	1	0.418	0	0.473	28			28	Methyl-accepting chemotaxis protein OS=Proteus mirabilis (strain HI4320) OX=529507 GN=PMI2808 PE=3 SV=1
609	sp|B4ESY2|MAO1_PROMH	1	0.418	0	0.473	28			28	NAD-dependent malic enzyme OS=Proteus mirabilis (strain HI4320) OX=529507 GN=maeA PE=3 SV=1
119	sp|B4F1I9|RL22_PROMH	1	0.407	0	0.469	27			27	Large ribosomal subunit protein uL22 OS=Proteus mirabilis (strain HI4320) OX=529507 GN=rplV PE=3 SV=1
122	tr|B4ESZ6|B4ESZ6_PROMH	1	0.407	0	0.469	27			27	Probable alcohol dehydrogenase OS=Proteus mirabilis (strain HI4320) OX=529507 GN=PMI0657 PE=4 SV=1
305	tr|B4EYM2|B4EYM2_PROMH	1	0.407	0	0.469	27			27	Flagellar motor switch protein FliM OS=Proteus mirabilis (strain HI4320) OX=529507 GN=fliM PE=3 SV=1
491	tr|B4EST7|B4EST7_PROMH	1	0.407	0	0.469	27			27	Molybdate ABC transporter, substrate-binding protein OS=Proteus mirabilis (strain HI4320) OX=529507 GN=modA PE=3 SV=1
493	tr|B4EYQ4|B4EYQ4_PROMH	1	0.407	0	0.469	27			27	Chemotaxis protein (Motility protein B) OS=Proteus mirabilis (strain HI4320) OX=529507 GN=motB PE=3 SV=1
591	tr|B4ETB6|B4ETB6_PROMH	1	0.407	0	0.469	27			27	Quinone-dependent D-lactate dehydrogenase OS=Proteus mirabilis (strain HI4320) OX=529507 GN=dld PE=3 SV=1
121	tr|B4EWL3|B4EWL3_PROMH	1	0.396	0	0.465	26			26	Enoyl-[acyl-carrier-protein] reductase [NADH] OS=Proteus mirabilis (strain HI4320) OX=529507 GN=fabI PE=3 SV=1
494	tr|B4EZR5|B4EZR5_PROMH	1	0.396	0	0.465	26			26	Cysteine synthase OS=Proteus mirabilis (strain HI4320) OX=529507 GN=cysK PE=3 SV=1
610	sp|B4EWD9|UBID_PROMH	1	0.396	0	0.465	26			26	3-octaprenyl-4-hydroxybenzoate carboxy-lyase OS=Proteus mirabilis (strain HI4320) OX=529507 GN=ubiD PE=3 SV=1
123	sp|B4F1W8|WECG_PROMH	1	0.385	0	0.462	25			25	UDP-N-acetyl-D-mannosaminuronic acid transferase OS=Proteus mirabilis (strain HI4320) OX=529507 GN=wecG PE=3 SV=1
302	sp|B4F057|GRCA_PROMH	1	0.385	0	0.462	25			25	Autonomous glycyl radical cofactor OS=Proteus mirabilis (strain HI4320) OX=529507 GN=grcA PE=3 SV=1
487	tr|B4EYP6|B4EYP6_PROMH	1	0.385	0	0.462	25			25	Protein phosphatase CheZ OS=Proteus mirabilis (strain HI4320) OX=529507 GN=cheZ PE=3 SV=1
492	sp|B4EZ95|SYGB_PROMH	1	0.373	0	0.458	24			24	Glycine--tRNA ligase beta subunit OS=Proteus mirabilis (strain HI4320) OX=529507 GN=glyS PE=3 SV=1
634	sp|B4F1J8|RS8_PROMH	1	0.373	0	0.458	24			24	Small ribosomal subunit protein uS8 OS=Proteus mirabilis (strain HI4320) OX=529507 GN=rpsH PE=3 SV=1
147	tr|B4EWY6|B4EWY6_PROMH	1	0.361	0	0.454	23			23	Fumarate reductase iron-sulfur subunit OS=Proteus mirabilis (strain HI4320) OX=529507 GN=frdB PE=3 SV=1
507	sp|B4EXE3|CH10_PROMH	1	0.361	0	0.454	23			23	Co-chaperonin GroES OS=Proteus mirabilis (strain HI4320) OX=529507 GN=groES PE=3 SV=1
593	tr|B4EZC5|B4EZC5_PROMH	1	0.361	0	0.454	23			23	NADH-quinone oxidoreductase OS=Proteus mirabilis (strain HI4320) OX=529507 GN=nuoG PE=3 SV=1
604	tr|B4EUU6|B4EUU6_PROMH	1	0.361	0	0.454	23			23	Aminoacyl-histidine dipeptidase OS=Proteus mirabilis (strain HI4320) OX=529507 GN=pepD PE=4 SV=1
606	tr|B4F292|B4F292_PROMH	1	0.361	0	0.454	23			23	Exported protein OS=Proteus mirabilis (strain HI4320) OX=529507 GN=PMI3391 PE=4 SV=1
120	tr|B4EYL6|B4EYL6_PROMH	1	0.348	0	0.449	22			22	Flagellar motor switch protein FliG OS=Proteus mirabilis (strain HI4320) OX=529507 GN=fliG PE=3 SV=1
309	sp|B4F249|SYP_PROMH	1	0.348	0	0.449	22			22	Proline--tRNA ligase OS=Proteus mirabilis (strain HI4320) OX=529507 GN=proS PE=3 SV=1
488	tr|B4EZC6|B4EZC6_PROMH	1	0.348	0	0.449	22			22	NADH-quinone oxidoreductase subunit F OS=Proteus mirabilis (strain HI4320) OX=529507 GN=nuoF PE=3 SV=1
496	tr|B4F0P2|B4F0P2_PROMH	1	0.348	0	0.449	22			22	Xaa-proline aminopeptidase OS=Proteus mirabilis (strain HI4320) OX=529507 GN=pepP PE=4 SV=1
617	tr|B4EWZ4|B4EWZ4_PROMH	1	0.348	0	0.449	22			22	Glycerol dehydrogenase OS=Proteus mirabilis (strain HI4320) OX=529507 GN=gldA PE=3 SV=1
314	sp|B4F1K0|RL18_PROMH	1	0.336	0	0.445	21			21	Large ribosomal subunit protein uL18 OS=Proteus mirabilis (strain HI4320) OX=529507 GN=rplR PE=3 SV=1
509	sp|B4F275|RS6_PROMH	1	0.336	0	0.445	21			21	Small ribosomal subunit protein bS6 OS=Proteus mirabilis (strain HI4320) OX=529507 GN=rpsF PE=3 SV=1
608	tr|B4EVC1|B4EVC1_PROMH	1	0.336	0	0.445	21			21	Aminopeptidase N OS=Proteus mirabilis (strain HI4320) OX=529507 GN=pepN PE=3 SV=1
308	sp|B4F171|HSLU_PROMH	1	0.322	0	0.441	20			20	ATP-dependent protease ATPase subunit HslU OS=Proteus mirabilis (strain HI4320) OX=529507 GN=hslU PE=3 SV=1
310	sp|B4EV93|SYS_PROMH	1	0.322	0	0.441	20			20	Serine--tRNA ligase OS=Proteus mirabilis (strain HI4320) OX=529507 GN=serS PE=3 SV=1
616	tr|B4EWC5|B4EWC5_PROMH	1	0.322	0	0.441	20			20	Uridine phosphorylase OS=Proteus mirabilis (strain HI4320) OX=529507 GN=udp PE=3 SV=1
633	tr|B4F158|B4F158_PROMH	1	0.322	0	0.441	20			20	Probable short chain dehydrogenase OS=Proteus mirabilis (strain HI4320) OX=529507 GN=PMI3202 PE=4 SV=1
129	tr|B4F1R1|B4F1R1_PROMH	1	0.309	0	0.436	19			19	Acyltransferase OS=Proteus mirabilis (strain HI4320) OX=529507 GN=PMI2194 PE=4 SV=1
312	tr|B4EVE9|B4EVE9_PROMH	1	0.309	0	0.436	19			19	NADH dehydrogenase OS=Proteus mirabilis (strain HI4320) OX=529507 GN=ndh PE=3 SV=1
313	sp|B4F0N9|GCST_PROMH	1	0.309	0	0.436	19			19	Aminomethyltransferase OS=Proteus mirabilis (strain HI4320) OX=529507 GN=gcvT PE=3 SV=1
316	tr|B4EZR3|B4EZR3_PROMH	1	0.309	0	0.436	19			19	Cell division protein ZipA OS=Proteus mirabilis (strain HI4320) OX=529507 GN=zipA PE=3 SV=1
612	tr|B4EXM1|B4EXM1_PROMH	1	0.309	0	0.436	19			19	Stringent starvation protein A OS=Proteus mirabilis (strain HI4320) OX=529507 GN=sspA PE=3 SV=1
127	tr|B4F2Y7|B4F2Y7_PROMH	1	0.295	0	0.432	18			18	Biopolymer transport protein ExbB OS=Proteus mirabilis (strain HI4320) OX=529507 GN=exbB PE=3 SV=1
132	tr|B4ETC9|B4ETC9_PROMH	1	0.295	0	0.432	18			18	3-oxoacyl-[acyl-carrier-protein] reductase OS=Proteus mirabilis (strain HI4320) OX=529507 GN=fabG PE=3 SV=1
142	tr|B4EWL4|B4EWL4_PROMH	1	0.295	0	0.432	18			18	Glutathione S-transferase OS=Proteus mirabilis (strain HI4320) OX=529507 GN=gst PE=3 SV=1
307	tr|B4EVB9|B4EVB9_PROMH	1	0.295	0	0.432	18			18	Asparagine--tRNA ligase OS=Proteus mirabilis (strain HI4320) OX=529507 GN=asnS PE=3 SV=1
125	tr|B4EZG2|B4EZG2_PROMH	1	0.28	0	0.427	17			17	3-oxoacyl-[acyl-carrier-protein] synthase I OS=Proteus mirabilis (strain HI4320) OX=529507 GN=fabB PE=3 SV=1
130	tr|B4F2Z2|B4F2Z2_PROMH	1	0.28	0	0.427	17			17	2,5-diketo-D-gluconic acid reductase A OS=Proteus mirabilis (strain HI4320) OX=529507 GN=dkgA PE=4 SV=1
318	tr|B4EYT0|B4EYT0_PROMH	1	0.28	0	0.427	17			17	Glycerol dehydrogenase OS=Proteus mirabilis (strain HI4320) OX=529507 GN=PMI2766 PE=4 SV=1
629	tr|B4EVC9|B4EVC9_PROMH	1	0.28	0	0.427	17			17	Paraquat-inducible protein B OS=Proteus mirabilis (strain HI4320) OX=529507 GN=pqiB PE=4 SV=1
126	tr|B4F0S3|B4F0S3_PROMH	1	0.265	0	0.422	16			16	Formate dehydrogenase iron-sulfur subunit OS=Proteus mirabilis (strain HI4320) OX=529507 GN=fdoH PE=4 SV=1
311	tr|B4EWD1|B4EWD1_PROMH	1	0.265	0	0.422	16			16	Probable protein kinase UbiB OS=Proteus mirabilis (strain HI4320) OX=529507 GN=ubiB PE=3 SV=1
315	tr|B4EZR7|B4EZR7_PROMH	1	0.265	0	0.422	16			16	Phosphoenolpyruvate-protein phosphotransferase OS=Proteus mirabilis (strain HI4320) OX=529507 GN=ptsI PE=3 SV=1
317	sp|B4F1I6|RL23_PROMH	1	0.265	0	0.422	16			16	Large ribosomal subunit protein uL23 OS=Proteus mirabilis (strain HI4320) OX=529507 GN=rplW PE=3 SV=1
648	tr|B4EYI5|B4EYI5_PROMH	1	0.265	0	0.422	16			16	Quinone oxidoreductase OS=Proteus mirabilis (strain HI4320) OX=529507 GN=qor PE=4 SV=1
124	tr|B4EWZ3|B4EWZ3_PROMH	1	0.249	0	0.416	15			15	Anaerobic glycerol-3-phosphate dehydrogenase subunit C OS=Proteus mirabilis (strain HI4320) OX=529507 GN=glpC PE=4 SV=1
133	sp|B4F0N7|GCSP_PROMH	1	0.249	0	0.416	15			15	Glycine dehydrogenase (decarboxylating) OS=Proteus mirabilis (strain HI4320) OX=529507 GN=gcvP PE=3 SV=1
140	sp|B4F2T3|RS20_PROMH	1	0.249	0	0.416	15			15	Small ribosomal subunit protein bS20 OS=Proteus mirabilis (strain HI4320) OX=529507 GN=rpsT PE=3 SV=1
150	sp|B4EU19|RISB_PROMH	1	0.249	0	0.416	15			15	6,7-dimethyl-8-ribityllumazine synthase OS=Proteus mirabilis (strain HI4320) OX=529507 GN=ribH PE=3 SV=1
497	sp|B4EUD2|PANC_PROMH	1	0.249	0	0.416	15			15	Pantothenate synthetase OS=Proteus mirabilis (strain HI4320) OX=529507 GN=panC PE=3 SV=1
506	sp|B4F2A6|RL21_PROMH	1	0.249	0	0.416	15			15	Large ribosomal subunit protein bL21 OS=Proteus mirabilis (strain HI4320) OX=529507 GN=rplU PE=3 SV=1
516	tr|B4EW90|B4EW90_PROMH	1	0.249	0	0.416	15			15	PTS-dependent dihydroxyacetone kinase, dihydroxyacetone-binding subunit OS=Proteus mirabilis (strain HI4320) OX=529507 GN=dhaK PE=4 SV=1
319	sp|B4F111|MURG_PROMH	1	0.233	0	0.411	14			14	UDP-N-acetylglucosamine--N-acetylmuramyl-(pentapeptide) pyrophosphoryl-undecaprenol N-acetylglucosamine transferase OS=Proteus mirabilis (strain HI4320) OX=529507 GN=murG PE=3 SV=1
482	tr|B4F2M9|B4F2M9_PROMH	1	0.233	0	0.411	14			14	Valine--tRNA ligase OS=Proteus mirabilis (strain HI4320) OX=529507 GN=valS PE=3 SV=1
498	tr|B4EVU4|B4EVU4_PROMH	1	0.233	0	0.411	14			14	Glucose-6-phosphate 1-dehydrogenase OS=Proteus mirabilis (strain HI4320) OX=529507 GN=zwf PE=3 SV=1
505	sp|B4EUT1|GMHA_PROMH	1	0.233	0	0.411	14			14	Phosphoheptose isomerase OS=Proteus mirabilis (strain HI4320) OX=529507 GN=gmhA PE=3 SV=1
510	sp|B4F1Q1|HEMH_PROMH	1	0.233	0	0.411	14			14	Ferrochelatase OS=Proteus mirabilis (strain HI4320) OX=529507 GN=hemH PE=3 SV=1
523	sp|B4F1J5|RL24_PROMH	1	0.233	0	0.411	14			14	Large ribosomal subunit protein uL24 OS=Proteus mirabilis (strain HI4320) OX=529507 GN=rplX PE=3 SV=1
531	sp|B4F1I8|RS19_PROMH	1	0.233	0	0.411	14			14	Small ribosomal subunit protein uS19 OS=Proteus mirabilis (strain HI4320) OX=529507 GN=rpsS PE=3 SV=1
554	sp|B4F0E2|ATPL_PROMH	1	0.233	0	0.411	14			14	ATP synthase subunit c OS=Proteus mirabilis (strain HI4320) OX=529507 GN=atpE PE=3 SV=1
134	sp|B4EZD9|ACKA_PROMH	1	0.216	0	0.405	13			13	Acetate kinase OS=Proteus mirabilis (strain HI4320) OX=529507 GN=ackA PE=3 SV=1
135	tr|B4EWM2|B4EWM2_PROMH	1	0.216	0	0.405	13			13	Lactoylglutathione lyase OS=Proteus mirabilis (strain HI4320) OX=529507 GN=gloA PE=3 SV=1
139	tr|B4EY60|B4EY60_PROMH	1	0.216	0	0.405	13			13	Inosine-5'-monophosphate dehydrogenase OS=Proteus mirabilis (strain HI4320) OX=529507 GN=guaB PE=3 SV=1
141	tr|B4EXL5|B4EXL5_PROMH	1	0.216	0	0.405	13			13	Protease OS=Proteus mirabilis (strain HI4320) OX=529507 GN=degS PE=3 SV=1
144	tr|B4EW72|B4EW72_PROMH	1	0.216	0	0.405	13			13	Tellurite resistance protein OS=Proteus mirabilis (strain HI4320) OX=529507 GN=terD PE=4 SV=1
153	sp|B4F0Q0|RPIA_PROMH	1	0.216	0	0.405	13			13	Ribose-5-phosphate isomerase A OS=Proteus mirabilis (strain HI4320) OX=529507 GN=rpiA PE=3 SV=1
155	sp|B4F1J7|RS14_PROMH	1	0.216	0	0.405	13			13	Small ribosomal subunit protein uS14 OS=Proteus mirabilis (strain HI4320) OX=529507 GN=rpsN PE=3 SV=1
323	tr|B4F1A2|B4F1A2_PROMH	1	0.216	0	0.405	13			13	diacetyl reductase [(S)-acetoin forming] OS=Proteus mirabilis (strain HI4320) OX=529507 GN=budC PE=3 SV=1
326	tr|B4EYP9|B4EYP9_PROMH	1	0.216	0	0.405	13			13	Chemotaxis protein methyltransferase OS=Proteus mirabilis (strain HI4320) OX=529507 GN=cheR PE=4 SV=1
330	sp|B4F132|HLDD_PROMH	1	0.216	0	0.405	13			13	ADP-L-glycero-D-manno-heptose-6-epimerase OS=Proteus mirabilis (strain HI4320) OX=529507 GN=hldD PE=3 SV=1
628	tr|B4F2L9|B4F2L9_PROMH	1	0.216	0	0.405	13			13	Endoribonuclease OS=Proteus mirabilis (strain HI4320) OX=529507 GN=tdcF PE=3 SV=1
637	sp|B4EW58|RS21_PROMH	1	0.216	0	0.405	13			13	Small ribosomal subunit protein bS21 OS=Proteus mirabilis (strain HI4320) OX=529507 GN=rpsU PE=3 SV=1
650	tr|B4F044|B4F044_PROMH	1	0.216	0	0.405	13			13	Pyridoxine 5'-phosphate synthase OS=Proteus mirabilis (strain HI4320) OX=529507 GN=pdxJ PE=3 SV=1
665	tr|B4ESQ6|B4ESQ6_PROMH	1	0.216	0	0.405	13			13	Succinate dehydrogenase hydrophobic membrane anchor subunit OS=Proteus mirabilis (strain HI4320) OX=529507 GN=sdhD PE=4 SV=1
138	sp|B4ET93|RL25_PROMH	1	0.199	0	0.4	12			12	Large ribosomal subunit protein bL25 OS=Proteus mirabilis (strain HI4320) OX=529507 GN=rplY PE=3 SV=1
143	tr|B4EW38|B4EW38_PROMH	1	0.199	0	0.4	12			12	Lipoprotein OS=Proteus mirabilis (strain HI4320) OX=529507 GN=PMI2350 PE=4 SV=1
152	sp|B4F2D0|RRF_PROMH	1	0.199	0	0.4	12			12	Ribosome-recycling factor OS=Proteus mirabilis (strain HI4320) OX=529507 GN=frr PE=3 SV=1
321	tr|B4EY29|B4EY29_PROMH	1	0.199	0	0.4	12			12	Fructose-6-phosphate aldolase OS=Proteus mirabilis (strain HI4320) OX=529507 GN=fsaA PE=4 SV=1
322	sp|B4ET24|SERC_PROMH	1	0.199	0	0.4	12			12	Phosphoserine aminotransferase OS=Proteus mirabilis (strain HI4320) OX=529507 GN=serC PE=3 SV=1
342	tr|B4EX90|B4EX90_PROMH	1	0.199	0	0.4	12			12	Delta-aminolevulinic acid dehydratase OS=Proteus mirabilis (strain HI4320) OX=529507 GN=hemB PE=3 SV=1
512	tr|B4EYP7|B4EYP7_PROMH	1	0.199	0	0.4	12			12	Chemotaxis response regulator OS=Proteus mirabilis (strain HI4320) OX=529507 GN=cheY PE=4 SV=1
594	sp|B4EZQ7|SYE_PROMH	1	0.199	0	0.4	12			12	Glutamate--tRNA ligase OS=Proteus mirabilis (strain HI4320) OX=529507 GN=gltX PE=3 SV=1
640	tr|B4EY66|B4EY66_PROMH	1	0.199	0	0.4	12			12	NADP-dependent malic enzyme OS=Proteus mirabilis (strain HI4320) OX=529507 GN=maeB PE=3 SV=1
649	sp|B4F2D7|Y2289_PROMH	1	0.199	0	0.4	12			12	UPF0325 protein PMI2289 OS=Proteus mirabilis (strain HI4320) OX=529507 GN=PMI2289 PE=3 SV=1
658	sp|B4F0W9|RL28_PROMH	1	0.199	0	0.4	12			12	Large ribosomal subunit protein bL28 OS=Proteus mirabilis (strain HI4320) OX=529507 GN=rpmB PE=3 SV=1
662	tr|B4EYS7|B4EYS7_PROMH	1	0.199	0	0.4	12			12	Isocitrate lyase OS=Proteus mirabilis (strain HI4320) OX=529507 GN=aceA PE=4 SV=1
128	tr|B4EYX8|B4EYX8_PROMH	1	0.181	0	0.394	11			11	Tetrathionate reductase subunit A OS=Proteus mirabilis (strain HI4320) OX=529507 GN=ttrA PE=4 SV=1
136	sp|B4EXU2|DADA_PROMH	1	0.181	0	0.394	11			11	D-amino acid dehydrogenase OS=Proteus mirabilis (strain HI4320) OX=529507 GN=dadA PE=3 SV=1
159	tr|B4EVN1|B4EVN1_PROMH	1	0.181	0	0.394	11			11	Ferritin OS=Proteus mirabilis (strain HI4320) OX=529507 GN=ftnA PE=3 SV=1
320	tr|B4EWC8|B4EWC8_PROMH	1	0.181	0	0.394	11			11	DNA recombination protein OS=Proteus mirabilis (strain HI4320) OX=529507 GN=rumC PE=3 SV=1
329	tr|B4EVN0|B4EVN0_PROMH	1	0.181	0	0.394	11			11	Universal stress protein F OS=Proteus mirabilis (strain HI4320) OX=529507 GN=uspF PE=3 SV=1
332	tr|B4EWJ8|B4EWJ8_PROMH	1	0.181	0	0.394	11			11	Thiol peroxidase OS=Proteus mirabilis (strain HI4320) OX=529507 GN=tpx PE=3 SV=1
503	tr|B4F1V5|B4F1V5_PROMH	1	0.181	0	0.394	11			11	Transcription termination factor Rho OS=Proteus mirabilis (strain HI4320) OX=529507 GN=rho PE=3 SV=1
508	sp|B4F0E9|GLMU_PROMH	1	0.181	0	0.394	11			11	Bifunctional protein GlmU OS=Proteus mirabilis (strain HI4320) OX=529507 GN=glmU PE=3 SV=1
522	sp|B4EUW7|RL19_PROMH	1	0.181	0	0.394	11			11	Large ribosomal subunit protein bL19 OS=Proteus mirabilis (strain HI4320) OX=529507 GN=rplS PE=3 SV=1
638	tr|B4F2Y4|B4F2Y4_PROMH	1	0.181	0	0.394	11			11	Nitroreductase domain-containing protein OS=Proteus mirabilis (strain HI4320) OX=529507 GN=PMI0048 PE=4 SV=1
324	tr|B4F244|B4F244_PROMH	1	0.163	0	0.388	10			10	D-methionine ABC transporter, ATP-binding protein OS=Proteus mirabilis (strain HI4320) OX=529507 GN=metN PE=4 SV=1
325	sp|B4F2V6|DNAJ_PROMH	1	0.163	0	0.388	10			10	Chaperone protein DnaJ OS=Proteus mirabilis (strain HI4320) OX=529507 GN=dnaJ PE=3 SV=1
327	tr|B4EW91|B4EW91_PROMH	1	0.163	0	0.388	10			10	PTS-dependent dihydroxyacetone kinase, ADP-binding subunit OS=Proteus mirabilis (strain HI4320) OX=529507 GN=dhaL PE=4 SV=1
333	tr|B4ESV7|B4ESV7_PROMH	1	0.163	0	0.388	10			10	ABC transporter, ATP-binding protein OS=Proteus mirabilis (strain HI4320) OX=529507 GN=PMI0617 PE=4 SV=1
334	tr|B4F188|B4F188_PROMH	1	0.163	0	0.388	10			10	Amidohydrolase/metallopeptidase OS=Proteus mirabilis (strain HI4320) OX=529507 GN=PMI3232 PE=4 SV=1
351	tr|B4EUA0|B4EUA0_PROMH	1	0.163	0	0.388	10			10	ABC transporter, ATP-binding protein OS=Proteus mirabilis (strain HI4320) OX=529507 GN=PMI0162 PE=4 SV=1
495	tr|B4F1M7|B4F1M7_PROMH	1	0.163	0	0.388	10			10	Peptidyl-prolyl cis-trans isomerase OS=Proteus mirabilis (strain HI4320) OX=529507 GN=ppiB PE=3 SV=1
502	sp|B4F2C3|PNP_PROMH	1	0.163	0	0.388	10			10	Polyribonucleotide nucleotidyltransferase OS=Proteus mirabilis (strain HI4320) OX=529507 GN=pnp PE=3 SV=1
521	tr|B4F2Z3|B4F2Z3_PROMH	1	0.163	0	0.388	10			10	Iron-containing alcohol dehydrogenase OS=Proteus mirabilis (strain HI4320) OX=529507 GN=PMI0025 PE=4 SV=1
524	tr|B4EUS6|B4EUS6_PROMH	1	0.163	0	0.388	10			10	Metallo-beta-lactamase superfamily protein OS=Proteus mirabilis (strain HI4320) OX=529507 GN=PMI0344 PE=4 SV=1
526	tr|B4F1V4|B4F1V4_PROMH	1	0.163	0	0.388	10			10	Thioredoxin OS=Proteus mirabilis (strain HI4320) OX=529507 GN=trxA PE=3 SV=1
532	tr|B4EWE6|B4EWE6_PROMH	1	0.163	0	0.388	10			10	Protoporphyrinogen IX dehydrogenase [quinone] OS=Proteus mirabilis (strain HI4320) OX=529507 GN=hemG PE=3 SV=1
536	tr|B4EW11|B4EW11_PROMH	1	0.163	0	0.388	10			10	Aconitate hydratase OS=Proteus mirabilis (strain HI4320) OX=529507 GN=acnA PE=3 SV=1
652	sp|B4EZU8|ISCS_PROMH	1	0.163	0	0.388	10			10	Cysteine desulfurase IscS OS=Proteus mirabilis (strain HI4320) OX=529507 GN=iscS PE=3 SV=1
675	tr|B4EWL6|B4EWL6_PROMH	1	0.163	0	0.388	10			10	Tyrosine--tRNA ligase OS=Proteus mirabilis (strain HI4320) OX=529507 GN=tyrS PE=3 SV=1
156	tr|B4EWJ4|B4EWJ4_PROMH	1	0.144	0	0.381	9			9	Zinc transport protein ZntB OS=Proteus mirabilis (strain HI4320) OX=529507 GN=zntB PE=3 SV=1
338	sp|B4F059|GRPE_PROMH	1	0.144	0	0.381	9			9	Protein GrpE OS=Proteus mirabilis (strain HI4320) OX=529507 GN=grpE PE=3 SV=1
341	sp|P53520|PMFD_PROMH	1	0.144	0	0.381	9			9	Chaperone protein PmfD OS=Proteus mirabilis (strain HI4320) OX=529507 GN=pmfD PE=3 SV=1
357	tr|B4EWD0|B4EWD0_PROMH	1	0.144	0	0.381	9			9	Ubiquinone biosynthesis accessory factor UbiJ OS=Proteus mirabilis (strain HI4320) OX=529507 GN=ubiJ PE=3 SV=1
517	tr|B4F154|B4F154_PROMH	1	0.144	0	0.381	9			9	histidine kinase OS=Proteus mirabilis (strain HI4320) OX=529507 GN=cpxA PE=4 SV=1
519	tr|B4EXA7|B4EXA7_PROMH	1	0.144	0	0.381	9			9	Oligopeptide ABC transporter, ATP-binding protein OS=Proteus mirabilis (strain HI4320) OX=529507 GN=oppD PE=4 SV=1
525	tr|B4ETT2|B4ETT2_PROMH	1	0.144	0	0.381	9			9	Universal stress protein E OS=Proteus mirabilis (strain HI4320) OX=529507 GN=uspE PE=1 SV=1
540	tr|B4ET68|B4ET68_PROMH	1	0.144	0	0.381	9			9	Curved DNA-binding protein OS=Proteus mirabilis (strain HI4320) OX=529507 GN=cbpA PE=4 SV=1
653	tr|B4EX04|B4EX04_PROMH	1	0.144	0	0.381	9			9	Signal recognition particle receptor FtsY OS=Proteus mirabilis (strain HI4320) OX=529507 GN=ftsY PE=3 SV=1
670	tr|B4EXJ7|B4EXJ7_PROMH	1	0.144	0	0.381	9			9	Probable sigma(54) modulation protein OS=Proteus mirabilis (strain HI4320) OX=529507 GN=PMI3647 PE=4 SV=1
676	tr|B4EXP8|B4EXP8_PROMH	1	0.144	0	0.381	9			9	Membrane protein OS=Proteus mirabilis (strain HI4320) OX=529507 GN=PMI3698 PE=4 SV=1
146	tr|B4F136|B4F136_PROMH	1	0.125	0	0.375	8			8	Exported peptidase OS=Proteus mirabilis (strain HI4320) OX=529507 GN=PMI3180 PE=4 SV=1
157	tr|B4EU97|B4EU97_PROMH	1	0.125	0	0.375	8			8	Copper efflux oxidase OS=Proteus mirabilis (strain HI4320) OX=529507 GN=cueO PE=4 SV=1
331	tr|B4EUV7|B4EUV7_PROMH	1	0.125	0	0.375	8			8	Alanine--tRNA ligase OS=Proteus mirabilis (strain HI4320) OX=529507 GN=alaS PE=3 SV=1
335	tr|B4F297|B4F297_PROMH	1	0.125	0	0.375	8			8	Inorganic pyrophosphatase OS=Proteus mirabilis (strain HI4320) OX=529507 GN=ppa PE=3 SV=1
350	tr|B4EZD7|B4EZD7_PROMH	1	0.125	0	0.375	8			8	UPF0304 protein PMI1769 OS=Proteus mirabilis (strain HI4320) OX=529507 GN=PMI1769 PE=3 SV=1
352	tr|B4EV88|B4EV88_PROMH	1	0.125	0	0.375	8			8	Thioredoxin reductase OS=Proteus mirabilis (strain HI4320) OX=529507 GN=trxB PE=3 SV=1
520	sp|B4F1Q2|KAD_PROMH	1	0.125	0	0.375	8			8	Adenylate kinase OS=Proteus mirabilis (strain HI4320) OX=529507 GN=adk PE=3 SV=1
542	tr|B4EZQ1|B4EZQ1_PROMH	1	0.125	0	0.375	8			8	Membrane protein OS=Proteus mirabilis (strain HI4320) OX=529507 GN=PMI2949 PE=4 SV=1
544	sp|B4F1J3|RS17_PROMH	1	0.125	0	0.375	8			8	Small ribosomal subunit protein uS17 OS=Proteus mirabilis (strain HI4320) OX=529507 GN=rpsQ PE=3 SV=1
546	sp|B4EY88|UPP_PROMH	1	0.125	0	0.375	8			8	Uracil phosphoribosyltransferase OS=Proteus mirabilis (strain HI4320) OX=529507 GN=upp PE=3 SV=1
651	tr|B4F0I4|B4F0I4_PROMH	1	0.125	0	0.375	8			8	Chromate reductase (NADPH-dependent FMN reductase) OS=Proteus mirabilis (strain HI4320) OX=529507 GN=chrR PE=4 SV=1
660	tr|B4EYI8|B4EYI8_PROMH	1	0.125	0	0.375	8			8	Aminotransferase OS=Proteus mirabilis (strain HI4320) OX=529507 GN=tyrB PE=3 SV=1
680	tr|B4F155|B4F155_PROMH	1	0.125	0	0.375	8			8	Two component system response regulator OS=Proteus mirabilis (strain HI4320) OX=529507 GN=cpxR PE=4 SV=1
151	sp|B4EU31|DXS_PROMH	1	0.106	0	0.369	7			7	1-deoxy-D-xylulose-5-phosphate synthase OS=Proteus mirabilis (strain HI4320) OX=529507 GN=dxs PE=3 SV=1
163	sp|B4EY76|PUR7_PROMH	1	0.106	0	0.369	7			7	Phosphoribosylaminoimidazole-succinocarboxamide synthase OS=Proteus mirabilis (strain HI4320) OX=529507 GN=purC PE=3 SV=1
170	tr|B4EVX9|B4EVX9_PROMH	1	0.106	0	0.369	7			7	NADP-dependent L-serine/L-allo-threonine dehydrogenase OS=Proteus mirabilis (strain HI4320) OX=529507 GN=ydfG PE=3 SV=1
328	tr|B4F1W0|B4F1W0_PROMH	1	0.106	0	0.369	7			7	UDP-N-acetyl-D-mannosamine dehydrogenase OS=Proteus mirabilis (strain HI4320) OX=529507 GN=rffD PE=3 SV=1
337	tr|B4F0R8|B4F0R8_PROMH	1	0.106	0	0.369	7			7	Membrane protein OS=Proteus mirabilis (strain HI4320) OX=529507 GN=PMI3104 PE=4 SV=1
339	tr|B4EU69|B4EU69_PROMH	1	0.106	0	0.369	7			7	Efflux pump membrane transporter OS=Proteus mirabilis (strain HI4320) OX=529507 GN=acrB PE=3 SV=1
346	tr|B4EWD3|B4EWD3_PROMH	1	0.106	0	0.369	7			7	Sec-independent protein translocase protein TatB OS=Proteus mirabilis (strain HI4320) OX=529507 GN=tatB PE=3 SV=1
347	tr|B4EV15|B4EV15_PROMH	1	0.106	0	0.369	7			7	Glutamate/aspartate ABC transporter, ATP-binding protein OS=Proteus mirabilis (strain HI4320) OX=529507 GN=gltL PE=3 SV=1
348	tr|B4F2B6|B4F2B6_PROMH	1	0.106	0	0.369	7			7	Protein-export membrane protein SecG OS=Proteus mirabilis (strain HI4320) OX=529507 GN=secG PE=3 SV=1
349	tr|B4EZ32|B4EZ32_PROMH	1	0.106	0	0.369	7			7	ribonucleoside-diphosphate reductase OS=Proteus mirabilis (strain HI4320) OX=529507 GN=nrdB PE=3 SV=1
354	tr|B4EX38|B4EX38_PROMH	1	0.106	0	0.369	7			7	Ribonuclease OS=Proteus mirabilis (strain HI4320) OX=529507 GN=PMI3639 PE=3 SV=1
360	sp|B4ETA2|EFPL_PROMH	1	0.106	0	0.369	7			7	Elongation factor P-like protein OS=Proteus mirabilis (strain HI4320) OX=529507 GN=PMI0835 PE=3 SV=1
374	tr|B4ET22|B4ET22_PROMH	1	0.106	0	0.369	7			7	NAD(P)-binding domain-containing protein OS=Proteus mirabilis (strain HI4320) OX=529507 GN=PMI0683 PE=4 SV=1
500	sp|B4EUW4|RS16_PROMH	1	0.106	0	0.369	7			7	Small ribosomal subunit protein bS16 OS=Proteus mirabilis (strain HI4320) OX=529507 GN=rpsP PE=3 SV=1
501	tr|B4ESQ5|B4ESQ5_PROMH	1	0.106	0	0.369	7			7	Succinate dehydrogenase cytochrome b556 subunit OS=Proteus mirabilis (strain HI4320) OX=529507 GN=sdhC PE=3 SV=1
518	tr|B4EY48|B4EY48_PROMH	1	0.106	0	0.369	7			7	Energy-dependent translational throttle protein EttA OS=Proteus mirabilis (strain HI4320) OX=529507 GN=ettA PE=3 SV=1
529	tr|B4EX54|B4EX54_PROMH	1	0.106	0	0.369	7			7	FAD-binding oxidase (Putative flavoprotein) OS=Proteus mirabilis (strain HI4320) OX=529507 GN=PMI1419 PE=4 SV=1
530	sp|B4F139|SECB_PROMH	1	0.106	0	0.369	7			7	Protein-export protein SecB OS=Proteus mirabilis (strain HI4320) OX=529507 GN=secB PE=3 SV=1
539	sp|B4EZ30|UBIG_PROMH	1	0.106	0	0.369	7			7	Ubiquinone biosynthesis O-methyltransferase OS=Proteus mirabilis (strain HI4320) OX=529507 GN=ubiG PE=3 SV=1
547	tr|B4F0C0|B4F0C0_PROMH	1	0.106	0	0.369	7			7	Superoxide dismutase OS=Proteus mirabilis (strain HI4320) OX=529507 GN=sodA PE=3 SV=1
551	tr|B4ETM6|B4ETM6_PROMH	1	0.106	0	0.369	7			7	2-hydroxyacid dehydrogenase OS=Proteus mirabilis (strain HI4320) OX=529507 GN=PMI1094 PE=4 SV=1
556	tr|B4EW49|B4EW49_PROMH	1	0.106	0	0.369	7			7	Exported protein OS=Proteus mirabilis (strain HI4320) OX=529507 GN=PMI2361 PE=4 SV=1
563	tr|B4ETD1|B4ETD1_PROMH	1	0.106	0	0.369	7			7	3-oxoacyl-[acyl-carrier-protein] synthase 2 OS=Proteus mirabilis (strain HI4320) OX=529507 GN=fabF PE=3 SV=1
655	sp|B4F0E8|ATPE_PROMH	1	0.106	0	0.369	7			7	ATP synthase epsilon chain OS=Proteus mirabilis (strain HI4320) OX=529507 GN=atpC PE=3 SV=1
661	tr|B4EW06|B4EW06_PROMH	1	0.106	0	0.369	7			7	Lipopolysaccharide assembly protein A OS=Proteus mirabilis (strain HI4320) OX=529507 GN=lapA PE=3 SV=1
671	tr|B4EUA5|B4EUA5_PROMH	1	0.106	0	0.369	7			7	Membrane protein OS=Proteus mirabilis (strain HI4320) OX=529507 GN=PMI0167 PE=3 SV=1
678	tr|B4EY55|B4EY55_PROMH	1	0.106	0	0.369	7			7	Aerobic respiration control protein OS=Proteus mirabilis (strain HI4320) OX=529507 GN=arcA PE=4 SV=1
698	tr|B4EY78|B4EY78_PROMH	1	0.106	0	0.369	7			7	4-hydroxy-tetrahydrodipicolinate synthase OS=Proteus mirabilis (strain HI4320) OX=529507 GN=dapA PE=3 SV=1
161	tr|B4EXP7|B4EXP7_PROMH	1	0.086	0	0.362	6			6	Cell division protein FtsH OS=Proteus mirabilis (strain HI4320) OX=529507 GN=PMI3697 PE=4 SV=1
165	sp|B4ETP3|SYD_PROMH	1	0.086	0	0.362	6			6	Aspartate--tRNA ligase OS=Proteus mirabilis (strain HI4320) OX=529507 GN=aspS PE=3 SV=1
174	sp|B4EZC3|NUOI_PROMH	1	0.086	0	0.362	6			6	NADH-quinone oxidoreductase subunit I OS=Proteus mirabilis (strain HI4320) OX=529507 GN=nuoI PE=3 SV=1
178	tr|B4F0B6|B4F0B6_PROMH	1	0.086	0	0.362	6			6	Tryptophan--tRNA ligase OS=Proteus mirabilis (strain HI4320) OX=529507 GN=trpS PE=3 SV=1
179	tr|B4EW92|B4EW92_PROMH	1	0.086	0	0.362	6			6	phosphoenolpyruvate--glycerone phosphotransferase OS=Proteus mirabilis (strain HI4320) OX=529507 GN=dhaM PE=3 SV=1
181	sp|B4F2M2|PYRB_PROMH	1	0.086	0	0.362	6			6	Aspartate carbamoyltransferase OS=Proteus mirabilis (strain HI4320) OX=529507 GN=pyrB PE=3 SV=1
345	sp|B4F1J2|RL29_PROMH	1	0.086	0	0.362	6			6	Large ribosomal subunit protein uL29 OS=Proteus mirabilis (strain HI4320) OX=529507 GN=rpmC PE=3 SV=1
358	tr|B4F1S0|B4F1S0_PROMH	1	0.086	0	0.362	6			6	Isochorismatase OS=Proteus mirabilis (strain HI4320) OX=529507 GN=PMI2203 PE=4 SV=1
363	sp|B4EVG1|HFLD_PROMH	1	0.086	0	0.362	6			6	High frequency lysogenization protein HflD homolog OS=Proteus mirabilis (strain HI4320) OX=529507 GN=hflD PE=3 SV=1
366	tr|B4EYV5|B4EYV5_PROMH	1	0.086	0	0.362	6			6	Protein translocase subunit SecE OS=Proteus mirabilis (strain HI4320) OX=529507 GN=secE PE=3 SV=1
367	tr|B4EX56|B4EX56_PROMH	1	0.086	0	0.362	6			6	Phosphoenolpyruvate synthase OS=Proteus mirabilis (strain HI4320) OX=529507 GN=ppsA PE=3 SV=1
379	tr|B4EVG0|B4EVG0_PROMH	1	0.086	0	0.362	6			6	Adenylosuccinate lyase OS=Proteus mirabilis (strain HI4320) OX=529507 GN=purB PE=3 SV=1
384	tr|B4EUX9|B4EUX9_PROMH	1	0.086	0	0.362	6			6	Acyl-CoA synthetase/acetyltransferase OS=Proteus mirabilis (strain HI4320) OX=529507 GN=PMI0398 PE=4 SV=1
511	tr|B4EYS5|B4EYS5_PROMH	1	0.086	0	0.362	6			6	KHG/KDPG aldolase OS=Proteus mirabilis (strain HI4320) OX=529507 GN=eda PE=3 SV=1
527	sp|B4ETL0|SYFA_PROMH	1	0.086	0	0.362	6			6	Phenylalanine--tRNA ligase alpha subunit OS=Proteus mirabilis (strain HI4320) OX=529507 GN=pheS PE=3 SV=1
543	sp|B4F176|RL31_PROMH	1	0.086	0	0.362	6			6	Large ribosomal subunit protein bL31 OS=Proteus mirabilis (strain HI4320) OX=529507 GN=rpmE PE=3 SV=1
548	sp|B4EZT7|NDK_PROMH	1	0.086	0	0.362	6			6	Nucleoside diphosphate kinase OS=Proteus mirabilis (strain HI4320) OX=529507 GN=ndk PE=3 SV=1
550	sp|B4EVS0|KDSA_PROMH	1	0.086	0	0.362	6			6	2-dehydro-3-deoxyphosphooctonate aldolase OS=Proteus mirabilis (strain HI4320) OX=529507 GN=kdsA PE=3 SV=1
555	tr|B4EXA6|B4EXA6_PROMH	1	0.086	0	0.362	6			6	Oligopeptide ABC transporter, ATP-binding protein OS=Proteus mirabilis (strain HI4320) OX=529507 GN=oppF PE=4 SV=1
559	tr|B4EZY4|B4EZY4_PROMH	1	0.086	0	0.362	6			6	N-acetylneuraminate lyase OS=Proteus mirabilis (strain HI4320) OX=529507 GN=PMI2973 PE=1 SV=1
560	sp|B4F2D6|DAPD_PROMH	1	0.086	0	0.362	6			6	2,3,4,5-tetrahydropyridine-2,6-dicarboxylate N-succinyltransferase OS=Proteus mirabilis (strain HI4320) OX=529507 GN=dapD PE=3 SV=1
657	tr|B4EY80|B4EY80_PROMH	1	0.086	0	0.362	6			6	Thioredoxin peroxidase OS=Proteus mirabilis (strain HI4320) OX=529507 GN=bcp PE=4 SV=1
659	sp|B4EWD2|TATA_PROMH	1	0.086	0	0.362	6			6	Sec-independent protein translocase protein TatA OS=Proteus mirabilis (strain HI4320) OX=529507 GN=tatA PE=3 SV=1
677	sp|B4F2C0|RBFA_PROMH	1	0.086	0	0.362	6			6	Ribosome-binding factor A OS=Proteus mirabilis (strain HI4320) OX=529507 GN=rbfA PE=3 SV=1
681	tr|B4EYJ2|B4EYJ2_PROMH	1	0.086	0	0.362	6			6	Single-stranded DNA-binding protein OS=Proteus mirabilis (strain HI4320) OX=529507 GN=ssb PE=3 SV=1
693	tr|B4EZB5|B4EZB5_PROMH	1	0.086	0	0.362	6			6	Hydrolase OS=Proteus mirabilis (strain HI4320) OX=529507 GN=PMI2875 PE=4 SV=1
695	sp|B4EWE3|PEPQ_PROMH	1	0.086	0	0.362	6			6	Xaa-Pro dipeptidase OS=Proteus mirabilis (strain HI4320) OX=529507 GN=pepQ PE=3 SV=1
696	tr|B4ETT4|B4ETT4_PROMH	1	0.086	0	0.362	6			6	Dimethyl sulfoxide reductase chain A OS=Proteus mirabilis (strain HI4320) OX=529507 GN=PMI1204 PE=3 SV=1
700	tr|B4EXT8|B4EXT8_PROMH	1	0.086	0	0.362	6			6	Putative glucose-6-phosphate 1-epimerase OS=Proteus mirabilis (strain HI4320) OX=529507 GN=PMI1505 PE=3 SV=1
709	sp|B4EWY4|FRDD_PROMH	1	0.086	0	0.362	6			6	Fumarate reductase subunit D OS=Proteus mirabilis (strain HI4320) OX=529507 GN=frdD PE=3 SV=1
154	tr|B4EVL8|B4EVL8_PROMH	1	0.067	0	0.356	5			5	Lipoprotein OS=Proteus mirabilis (strain HI4320) OX=529507 GN=PMI0994 PE=4 SV=1
166	tr|B4F285|B4F285_PROMH	1	0.067	0	0.356	5			5	Peptidyl-prolyl cis-trans isomerase OS=Proteus mirabilis (strain HI4320) OX=529507 GN=fklB PE=3 SV=1
167	tr|B4F1U2|B4F1U2_PROMH	1	0.067	0	0.356	5			5	Branched-chain-amino-acid aminotransferase OS=Proteus mirabilis (strain HI4320) OX=529507 GN=ilvE PE=3 SV=1
168	sp|B4EU76|APT_PROMH	1	0.067	0	0.356	5			5	Adenine phosphoribosyltransferase OS=Proteus mirabilis (strain HI4320) OX=529507 GN=apt PE=3 SV=1
177	tr|B4F1K4|B4F1K4_PROMH	1	0.067	0	0.356	5			5	Protein translocase subunit SecY OS=Proteus mirabilis (strain HI4320) OX=529507 GN=secY PE=3 SV=1
180	sp|B4F1A3|SPEB_PROMH	1	0.067	0	0.356	5			5	Agmatinase OS=Proteus mirabilis (strain HI4320) OX=529507 GN=speB PE=3 SV=1
183	tr|B4F0F0|B4F0F0_PROMH	1	0.067	0	0.356	5			5	Glutamine--fructose-6-phosphate aminotransferase [isomerizing] OS=Proteus mirabilis (strain HI4320) OX=529507 GN=glmS PE=3 SV=1
184	tr|B4ET21|B4ET21_PROMH	1	0.067	0	0.356	5			5	Arginine ABC transporter, ATP-binding protein OS=Proteus mirabilis (strain HI4320) OX=529507 GN=artP PE=3 SV=1
186	tr|B4EUV3|B4EUV3_PROMH	1	0.067	0	0.356	5			5	Aas bifunctional protein [includes: 2-acylglycerophosphoethanolamine acyltransferase and acyl-[acyl-carrier-protein] synthetase OS=Proteus mirabilis (strain HI4320) OX=529507 GN=aas PE=4 SV=1
336	tr|B4F0B4|B4F0B4_PROMH	1	0.067	0	0.356	5			5	Ribulose-phosphate 3-epimerase OS=Proteus mirabilis (strain HI4320) OX=529507 GN=rpe PE=3 SV=1
364	tr|B4EYI2|B4EYI2_PROMH	1	0.067	0	0.356	5			5	Spermidine/putrescine import ATP-binding protein PotA OS=Proteus mirabilis (strain HI4320) OX=529507 GN=potA PE=3 SV=1
368	tr|B4EYM5|B4EYM5_PROMH	1	0.067	0	0.356	5			5	Flagellar biosynthetic protein FliP OS=Proteus mirabilis (strain HI4320) OX=529507 GN=fliP PE=3 SV=1
369	sp|B4EU53|CLPP_PROMH	1	0.067	0	0.356	5			5	ATP-dependent Clp protease proteolytic subunit OS=Proteus mirabilis (strain HI4320) OX=529507 GN=clpP PE=3 SV=1
370	tr|B4EZE8|B4EZE8_PROMH	1	0.067	0	0.356	5			5	Glutathione-S transferase OS=Proteus mirabilis (strain HI4320) OX=529507 GN=PMI1780 PE=4 SV=1
373	tr|B4EWD8|B4EWD8_PROMH	1	0.067	0	0.356	5			5	Dipeptidase E OS=Proteus mirabilis (strain HI4320) OX=529507 GN=pepE PE=3 SV=1
375	tr|B4EZP9|B4EZP9_PROMH	1	0.067	0	0.356	5			5	ABC transporter. substrate-binding protein OS=Proteus mirabilis (strain HI4320) OX=529507 GN=PMI2947 PE=4 SV=1
378	tr|B4EZI1|B4EZI1_PROMH	1	0.067	0	0.356	5			5	Thiosulfate reductase OS=Proteus mirabilis (strain HI4320) OX=529507 GN=phsA PE=3 SV=1
383	tr|B4EXT2|B4EXT2_PROMH	1	0.067	0	0.356	5			5	Protease IV (Signal peptide peptidase) OS=Proteus mirabilis (strain HI4320) OX=529507 GN=sppA PE=3 SV=1
483	tr|B4ETY2|B4ETY2_PROMH	1	0.067	0	0.356	5			5	Acetyl-coenzyme A carboxylase carboxyl transferase subunit alpha OS=Proteus mirabilis (strain HI4320) OX=529507 GN=accA PE=3 SV=1
528	tr|B4F145|B4F145_PROMH	1	0.067	0	0.356	5			5	UDP-glucose 6-dehydrogenase OS=Proteus mirabilis (strain HI4320) OX=529507 GN=ugd PE=3 SV=1
533	tr|B4EXM9|B4EXM9_PROMH	1	0.067	0	0.356	5			5	Glyoxalase OS=Proteus mirabilis (strain HI4320) OX=529507 GN=elbB PE=3 SV=1
534	tr|B4ESZ2|B4ESZ2_PROMH	1	0.067	0	0.356	5			5	Probable transporter OS=Proteus mirabilis (strain HI4320) OX=529507 GN=PMI0653 PE=3 SV=1
541	sp|B4F1K2|RL30_PROMH	1	0.067	0	0.356	5			5	Large ribosomal subunit protein uL30 OS=Proteus mirabilis (strain HI4320) OX=529507 GN=rpmD PE=3 SV=1
552	tr|B4F2E5|B4F2E5_PROMH	1	0.067	0	0.356	5			5	AMP nucleosidase OS=Proteus mirabilis (strain HI4320) OX=529507 GN=PMI2297 PE=4 SV=1
557	tr|B4EU85|B4EU85_PROMH	1	0.067	0	0.356	5			5	Peptidase T OS=Proteus mirabilis (strain HI4320) OX=529507 GN=pepT PE=3 SV=1
562	tr|B4F159|B4F159_PROMH	1	0.067	0	0.356	5			5	ATP-dependent 6-phosphofructokinase OS=Proteus mirabilis (strain HI4320) OX=529507 GN=pfkA PE=3 SV=1
663	tr|B4F240|B4F240_PROMH	1	0.067	0	0.356	5			5	DUF1641 domain-containing protein OS=Proteus mirabilis (strain HI4320) OX=529507 GN=PMI2255 PE=4 SV=1
666	tr|B4EWZ0|B4EWZ0_PROMH	1	0.067	0	0.356	5			5	Glycerol-3-phosphate transporter (MFS-family transporter) OS=Proteus mirabilis (strain HI4320) OX=529507 GN=glpT PE=3 SV=1
667	tr|B4EZE7|B4EZE7_PROMH	1	0.067	0	0.356	5			5	NUDIX hydrolase OS=Proteus mirabilis (strain HI4320) OX=529507 GN=PMI1779 PE=3 SV=1
669	tr|B4F138|B4F138_PROMH	1	0.067	0	0.356	5			5	Rhodanese-like protein OS=Proteus mirabilis (strain HI4320) OX=529507 GN=PMI3182 PE=4 SV=1
672	sp|B4EUW0|LUXS_PROMH	1	0.067	0	0.356	5			5	S-ribosylhomocysteine lyase OS=Proteus mirabilis (strain HI4320) OX=529507 GN=luxS PE=3 SV=1
679	tr|B4EXJ3|B4EXJ3_PROMH	1	0.067	0	0.356	5			5	Conjugal transfer protein OS=Proteus mirabilis (strain HI4320) OX=529507 GN=PMI2594 PE=4 SV=1
682	sp|B4EXC9|EFP_PROMH	1	0.067	0	0.356	5			5	Elongation factor P OS=Proteus mirabilis (strain HI4320) OX=529507 GN=efp PE=3 SV=1
694	tr|B4EYH3|B4EYH3_PROMH	1	0.067	0	0.356	5			5	Major subunit of type 1 fimbria OS=Proteus mirabilis (strain HI4320) OX=529507 GN=atfA PE=4 SV=1
131	tr|B4F2M7|B4F2M7_PROMH	1	0.047	0	0.349	4			4	Lipoprotein OS=Proteus mirabilis (strain HI4320) OX=529507 GN=PMI3460 PE=4 SV=1
164	tr|B4EX35|B4EX35_PROMH	1	0.047	0	0.349	4			4	Exported protein OS=Proteus mirabilis (strain HI4320) OX=529507 GN=PMI3636 PE=4 SV=1
169	tr|B4EVE8|B4EVE8_PROMH	1	0.047	0	0.349	4			4	UPF0227 protein PMI0874 OS=Proteus mirabilis (strain HI4320) OX=529507 GN=PMI0874 PE=3 SV=1
171	tr|B4F015|B4F015_PROMH	1	0.047	0	0.349	4			4	oligopeptidase A OS=Proteus mirabilis (strain HI4320) OX=529507 GN=prlC PE=3 SV=1
172	tr|B4ETC8|B4ETC8_PROMH	1	0.047	0	0.349	4			4	Malonyl CoA-acyl carrier protein transacylase OS=Proteus mirabilis (strain HI4320) OX=529507 GN=fabD PE=3 SV=1
175	tr|B4EYL7|B4EYL7_PROMH	1	0.047	0	0.349	4			4	Flagellar assembly protein FliH OS=Proteus mirabilis (strain HI4320) OX=529507 GN=fliH PE=3 SV=1
182	tr|B4EZ75|B4EZ75_PROMH	1	0.047	0	0.349	4			4	Glutathione reductase OS=Proteus mirabilis (strain HI4320) OX=529507 GN=gor PE=3 SV=1
185	sp|B4ETL8|ARND_PROMH	1	0.047	0	0.349	4			4	Probable 4-deoxy-4-formamido-L-arabinose-phosphoundecaprenol deformylase ArnD OS=Proteus mirabilis (strain HI4320) OX=529507 GN=arnD PE=3 SV=1
189	sp|B4EV14|SYL_PROMH	1	0.047	0	0.349	4			4	Leucine--tRNA ligase OS=Proteus mirabilis (strain HI4320) OX=529507 GN=leuS PE=3 SV=1
192	tr|B4EZE0|B4EZE0_PROMH	1	0.047	0	0.349	4			4	Phosphate acetyltransferase OS=Proteus mirabilis (strain HI4320) OX=529507 GN=pta PE=3 SV=1
301	tr|B4EW69|B4EW69_PROMH	1	0.047	0	0.349	4			4	Methyl-accepting chemotaxis protein OS=Proteus mirabilis (strain HI4320) OX=529507 GN=PMI2381 PE=4 SV=1
343	tr|B4EYW7|B4EYW7_PROMH	1	0.047	0	0.349	4			4	Peptidyl-prolyl cis-trans isomerase OS=Proteus mirabilis (strain HI4320) OX=529507 GN=slyD PE=3 SV=1
344	tr|B4EUR0|B4EUR0_PROMH	1	0.047	0	0.349	4			4	DUF469 domain-containing protein OS=Proteus mirabilis (strain HI4320) OX=529507 GN=PMI0328 PE=4 SV=1
353	tr|B4EZX1|B4EZX1_PROMH	1	0.047	0	0.349	4			4	Iron ABC transporter, ATP-binding protein OS=Proteus mirabilis (strain HI4320) OX=529507 GN=PMI2960 PE=4 SV=1
355	tr|B4F095|B4F095_PROMH	1	0.047	0	0.349	4			4	LUD domain-containing protein OS=Proteus mirabilis (strain HI4320) OX=529507 GN=PMI1938 PE=4 SV=1
371	tr|B4F279|B4F279_PROMH	1	0.047	0	0.349	4			4	Membrane protein OS=Proteus mirabilis (strain HI4320) OX=529507 GN=PMI3378 PE=4 SV=1
372	tr|B4EXT1|B4EXT1_PROMH	1	0.047	0	0.349	4			4	Putative NAD(P)H nitroreductase OS=Proteus mirabilis (strain HI4320) OX=529507 GN=PMI1498 PE=3 SV=1
380	tr|B4EYZ9|B4EYZ9_PROMH	1	0.047	0	0.349	4			4	Membrane protein OS=Proteus mirabilis (strain HI4320) OX=529507 GN=PMI1702 PE=4 SV=1
513	sp|B4ETB9|Y851_PROMH	1	0.047	0	0.349	4			4	UPF0265 protein PMI0851 OS=Proteus mirabilis (strain HI4320) OX=529507 GN=PMI0851 PE=3 SV=1
514	tr|B4ET74|B4ET74_PROMH	1	0.047	0	0.349	4			4	Exported protein OS=Proteus mirabilis (strain HI4320) OX=529507 GN=PMI0805 PE=4 SV=1
535	tr|B4EVW0|B4EVW0_PROMH	1	0.047	0	0.349	4			4	Fumarylacetoacetate hydrolase OS=Proteus mirabilis (strain HI4320) OX=529507 GN=PMI1173 PE=4 SV=1
545	tr|B4EWL2|B4EWL2_PROMH	1	0.047	0	0.349	4			4	Peptide transport system ATP-binding protein OS=Proteus mirabilis (strain HI4320) OX=529507 GN=sapF PE=4 SV=1
553	tr|B4F156|B4F156_PROMH	1	0.047	0	0.349	4			4	Periplasmic protein OS=Proteus mirabilis (strain HI4320) OX=529507 GN=cpxP PE=3 SV=1
558	tr|B4F133|B4F133_PROMH	1	0.047	0	0.349	4			4	2-amino-3-ketobutyrate coenzyme A ligase OS=Proteus mirabilis (strain HI4320) OX=529507 GN=kbl PE=3 SV=1
564	sp|B4F172|HSLV_PROMH	1	0.047	0	0.349	4			4	ATP-dependent protease subunit HslV OS=Proteus mirabilis (strain HI4320) OX=529507 GN=hslV PE=3 SV=1
656	tr|B4EXW7|B4EXW7_PROMH	1	0.047	0	0.349	4			4	Lipoprotein OS=Proteus mirabilis (strain HI4320) OX=529507 GN=PMI1534 PE=4 SV=1
673	tr|B4EZC7|B4EZC7_PROMH	1	0.047	0	0.349	4			4	NADH-quinone oxidoreductase subunit E OS=Proteus mirabilis (strain HI4320) OX=529507 GN=nuoE PE=3 SV=1
687	tr|B4F053|B4F053_PROMH	1	0.047	0	0.349	4			4	RNA polymerase sigma factor OS=Proteus mirabilis (strain HI4320) OX=529507 GN=rpoE PE=3 SV=1
690	sp|B4F298|F16PA_PROMH	1	0.047	0	0.349	4			4	Fructose-1,6-bisphosphatase class 1 OS=Proteus mirabilis (strain HI4320) OX=529507 GN=fbp PE=3 SV=1
692	sp|B4F1X3|HEM3_PROMH	1	0.047	0	0.349	4			4	Porphobilinogen deaminase OS=Proteus mirabilis (strain HI4320) OX=529507 GN=hemC PE=3 SV=1
697	tr|B4EY54|B4EY54_PROMH	1	0.047	0	0.349	4			4	Protein CreA OS=Proteus mirabilis (strain HI4320) OX=529507 GN=creA PE=4 SV=1
705	sp|B4EW46|HLDE_PROMH	1	0.047	0	0.349	4			4	Bifunctional protein HldE OS=Proteus mirabilis (strain HI4320) OX=529507 GN=hldE PE=3 SV=1
137	sp|B4F168|ZAPB_PROMH	1	0.03	0	0.343	3			3	Cell division protein ZapB OS=Proteus mirabilis (strain HI4320) OX=529507 GN=zapB PE=3 SV=1
145	sp|B4F0N8|GCSH_PROMH	1	0.03	0	0.343	3			3	Glycine cleavage system H protein OS=Proteus mirabilis (strain HI4320) OX=529507 GN=gcvH PE=3 SV=1
148	tr|B4EWK5|B4EWK5_PROMH	1	0.03	0	0.343	3			3	Phage shock protein B OS=Proteus mirabilis (strain HI4320) OX=529507 GN=pspB PE=4 SV=1
158	tr|B4ETE1|B4ETE1_PROMH	1	0.03	0	0.343	3			3	Phage protein OS=Proteus mirabilis (strain HI4320) OX=529507 GN=PMI0919 PE=4 SV=1
160	tr|B4EVY0|B4EVY0_PROMH	1	0.03	0	0.343	3			3	Exported protein OS=Proteus mirabilis (strain HI4320) OX=529507 GN=PMI1289 PE=4 SV=1
173	sp|B4EVE1|MGSA_PROMH	1	0.03	0	0.343	3			3	Methylglyoxal synthase OS=Proteus mirabilis (strain HI4320) OX=529507 GN=mgsA PE=3 SV=1
176	sp|B4EZC9|NUOB_PROMH	1	0.03	0	0.343	3			3	NADH-quinone oxidoreductase subunit B OS=Proteus mirabilis (strain HI4320) OX=529507 GN=nuoB PE=3 SV=1
190	tr|B4EXV8|B4EXV8_PROMH	1	0.03	0	0.343	3			3	Phophotriesterase OS=Proteus mirabilis (strain HI4320) OX=529507 GN=PMI1525 PE=1 SV=1
356	sp|B4F259|FABZ_PROMH	1	0.03	0	0.343	3			3	3-hydroxyacyl-[acyl-carrier-protein] dehydratase FabZ OS=Proteus mirabilis (strain HI4320) OX=529507 GN=fabZ PE=3 SV=1
359	sp|B4EUU7|XGPT_PROMH	1	0.03	0	0.343	3			3	Xanthine-guanine phosphoribosyltransferase OS=Proteus mirabilis (strain HI4320) OX=529507 GN=gpt PE=3 SV=1
361	sp|B4F224|SURE_PROMH	1	0.03	0	0.343	3			3	5'/3'-nucleotidase SurE OS=Proteus mirabilis (strain HI4320) OX=529507 GN=surE PE=3 SV=1
362	tr|B4EU89|B4EU89_PROMH	1	0.03	0	0.343	3			3	TIM-barrel domain-containing protein OS=Proteus mirabilis (strain HI4320) OX=529507 GN=PMI0151 PE=4 SV=1
376	sp|B4F169|RRAA_PROMH	1	0.03	0	0.343	3			3	Regulator of ribonuclease activity A OS=Proteus mirabilis (strain HI4320) OX=529507 GN=rraA PE=3 SV=1
377	tr|B4F2W1|B4F2W1_PROMH	1	0.03	0	0.343	3			3	Protein CyaE OS=Proteus mirabilis (strain HI4320) OX=529507 GN=PMI1266 PE=3 SV=1
381	tr|B4ET11|B4ET11_PROMH	1	0.03	0	0.343	3			3	Serine transporter OS=Proteus mirabilis (strain HI4320) OX=529507 GN=sdaC PE=4 SV=1
515	tr|B4ET14|B4ET14_PROMH	1	0.03	0	0.343	3			3	Glutaredoxin OS=Proteus mirabilis (strain HI4320) OX=529507 GN=grxA PE=3 SV=1
537	tr|B4EXK1|B4EXK1_PROMH	1	0.03	0	0.343	3			3	Lipopolysaccharide export system protein LptC OS=Proteus mirabilis (strain HI4320) OX=529507 GN=lptC PE=3 SV=1
538	tr|B4EW71|B4EW71_PROMH	1	0.03	0	0.343	3			3	Tellurite resistance protein OS=Proteus mirabilis (strain HI4320) OX=529507 GN=terE PE=4 SV=1
549	sp|B4ESY3|CDD_PROMH	1	0.03	0	0.343	3			3	Cytidine deaminase OS=Proteus mirabilis (strain HI4320) OX=529507 GN=cdd PE=3 SV=1
561	tr|B4F0W2|B4F0W2_PROMH	1	0.03	0	0.343	3			3	YicC family protein OS=Proteus mirabilis (strain HI4320) OX=529507 GN=PMI3150 PE=3 SV=1
565	tr|B4F130|B4F130_PROMH	1	0.03	0	0.343	3			3	Lipopolysaccharide heptosyltransferase 1 OS=Proteus mirabilis (strain HI4320) OX=529507 GN=waaC PE=4 SV=1
566	tr|B4F1N9|B4F1N9_PROMH	1	0.03	0	0.343	3			3	Membrane protein OS=Proteus mirabilis (strain HI4320) OX=529507 GN=PMI2171 PE=4 SV=1
569	tr|B1VJ63|B1VJ63_PROMH	1	0.03	0	0.343	3			3	PcfJ domain-containing protein OS=Proteus mirabilis (strain HI4320) OX=529507 GN=PMIP24 PE=4 SV=1
654	sp|B4ETK7|IF3_PROMH	1	0.03	0	0.343	3			3	Translation initiation factor IF-3 OS=Proteus mirabilis (strain HI4320) OX=529507 GN=infC PE=3 SV=1
674	tr|B4F2L3|B4F2L3_PROMH	1	0.03	0	0.343	3			3	Exported protein OS=Proteus mirabilis (strain HI4320) OX=529507 GN=PMI3446 PE=4 SV=1
685	tr|B4EVE4|B4EVE4_PROMH	1	0.03	0	0.343	3			3	Lipoprotein OS=Proteus mirabilis (strain HI4320) OX=529507 GN=PMI0870 PE=4 SV=1
686	tr|B4ESX9|B4ESX9_PROMH	1	0.03	0	0.343	3			3	GTP cyclohydrolase 1 OS=Proteus mirabilis (strain HI4320) OX=529507 GN=folE PE=3 SV=1
688	tr|B4EX01|B4EX01_PROMH	1	0.03	0	0.343	3			3	Exported protein OS=Proteus mirabilis (strain HI4320) OX=529507 GN=PMI3602 PE=4 SV=1
691	tr|B4EVN2|B4EVN2_PROMH	1	0.03	0	0.343	3			3	Copper resistance protein C OS=Proteus mirabilis (strain HI4320) OX=529507 GN=PMI1008 PE=3 SV=1
699	tr|B4ETJ8|B4ETJ8_PROMH	1	0.03	0	0.343	3			3	Iron ABC transporter, ATP-binding protein OS=Proteus mirabilis (strain HI4320) OX=529507 GN=sitB PE=4 SV=1
703	sp|B4F2M1|PYRI_PROMH	1	0.03	0	0.343	3			3	Aspartate carbamoyltransferase regulatory chain OS=Proteus mirabilis (strain HI4320) OX=529507 GN=pyrI PE=3 SV=1
704	tr|B4EZJ3|B4EZJ3_PROMH	1	0.03	0	0.343	3			3	Osmolarity transcriptional regulator (Two-component system response regulator) OS=Proteus mirabilis (strain HI4320) OX=529507 GN=ompR PE=4 SV=1
708	tr|B4EYZ1|B4EYZ1_PROMH	1	0.03	0	0.343	3			3	NADH-dependent flavin oxidoreductase OS=Proteus mirabilis (strain HI4320) OX=529507 GN=PMI1694 PE=4 SV=1
710	tr|B4EYP8|B4EYP8_PROMH	1	0.03	0	0.343	3			3	Protein-glutamate methylesterase/protein-glutamine glutaminase OS=Proteus mirabilis (strain HI4320) OX=529507 GN=cheB PE=3 SV=1
711	tr|B4EZF6|B4EZF6_PROMH	1	0.03	0	0.343	3			3	Membrane protein OS=Proteus mirabilis (strain HI4320) OX=529507 GN=dedA PE=3 SV=1
149	tr|B4EY56|B4EY56_PROMH	1	0.014	0	0.338	2			2	Stationary-phase-induced ribosome-associated protein OS=Proteus mirabilis (strain HI4320) OX=529507 GN=PMI1542 PE=3 SV=1
162	tr|B4EXQ0|B4EXQ0_PROMH	1	0.014	0	0.338	2			2	Membrane protein OS=Proteus mirabilis (strain HI4320) OX=529507 GN=PMI3700 PE=3 SV=1
188	tr|B4EZS4|B4EZS4_PROMH	1	0.014	0	0.338	2			2	Peroxidase OS=Proteus mirabilis (strain HI4320) OX=529507 GN=PMI1836 PE=4 SV=1
191	tr|B4F1T2|B4F1T2_PROMH	1	0.014	0	0.338	2			2	Peroxidase OS=Proteus mirabilis (strain HI4320) OX=529507 GN=PMI2215 PE=4 SV=1
340	tr|B4ETC2|B4ETC2_PROMH	1	0.014	0	0.338	2			2	Lipoprotein OS=Proteus mirabilis (strain HI4320) OX=529507 GN=PMI0854 PE=4 SV=1
365	tr|B4EST9|B4EST9_PROMH	1	0.014	0	0.338	2			2	Molybdenum ABC transporter, ATP-binding protein OS=Proteus mirabilis (strain HI4320) OX=529507 GN=modC PE=4 SV=1
382	tr|B4EZH5|B4EZH5_PROMH	1	0.014	0	0.338	2			2	3-ketoacyl-CoA thiolase OS=Proteus mirabilis (strain HI4320) OX=529507 GN=fadI PE=3 SV=1
668	tr|B4ETJ4|B4ETJ4_PROMH	1	0.014	0	0.338	2			2	Membrane protein OS=Proteus mirabilis (strain HI4320) OX=529507 GN=PMI1022 PE=4 SV=1
702	tr|B4ESN0|B4ESN0_PROMH	1	0.014	0	0.338	2			2	Phage protein OS=Proteus mirabilis (strain HI4320) OX=529507 GN=PMI0493 PE=4 SV=1
707	sp|B4F102|SECA_PROMH	1	0.014	0	0.338	2			2	Protein translocase subunit SecA OS=Proteus mirabilis (strain HI4320) OX=529507 GN=secA PE=3 SV=1

## Sheet: Pm_AU
Protein Locus	Locus	Replicate Count	Quant CDF	Variation Score	RHV Score	Total Signal	Ecoli_OA_rep1	Ecoli_OA_rep2	Ecoli_OA_rep3	Description
21	tr|B4EYK5|B4EYK5_PROMH	3	0.965	0.73	0.898	2774	202	2251	321	Flagellin OS=Proteus mirabilis (strain HI4320) OX=529507 GN=fliC1 PE=3 SV=1
237	tr|B4ETB0|B4ETB0_PROMH	3	0.909	0.73	0.88	1350	271	1070	9	TonB-dependent receptor OS=Proteus mirabilis (strain HI4320) OX=529507 GN=PMI0842 PE=3 SV=1
201	tr|B4EVB8|B4EVB8_PROMH	3	0.858	0.7	0.853	916	194	656	66	Outer membrane porin OS=Proteus mirabilis (strain HI4320) OX=529507 GN=ompF PE=3 SV=1
194	tr|B4EVD6|B4EVD6_PROMH	3	0.853	0.66	0.838	883	186	568	129	Outer membrane protein A OS=Proteus mirabilis (strain HI4320) OX=529507 GN=ompA PE=3 SV=1
9	tr|B4ESS4|B4ESS4_PROMH	3	0.721	0.71	0.81	443	107	326	10	Tol-Pal system protein TolB OS=Proteus mirabilis (strain HI4320) OX=529507 GN=tolB PE=3 SV=1
22	tr|B4EYK4|B4EYK4_PROMH	3	0.664	0.74	0.801	348	18	291	39	Flagellin OS=Proteus mirabilis (strain HI4320) OX=529507 GN=fliC2 PE=3 SV=1
243	tr|B4EZ18|B4EZ18_PROMH	3	0.576	0.64	0.739	246	86	138	22	Phage protein OS=Proteus mirabilis (strain HI4320) OX=529507 GN=PMI1721 PE=4 SV=1
250	tr|B4F262|B4F262_PROMH	3	0.506	0.7	0.735	189	45	136	8	Outer membrane protein assembly factor BamA OS=Proteus mirabilis (strain HI4320) OX=529507 GN=yaeT PE=3 SV=1
17	tr|B4F1I0|B4F1I0_PROMH	3	0.493	0.67	0.721	180	22	119	39	Elongation factor Tu OS=Proteus mirabilis (strain HI4320) OX=529507 GN=tufB PE=3 SV=1
193	tr|B4EYV6|B4EYV6_PROMH	3	0.49	0.67	0.72	178	22	117	39	Elongation factor Tu OS=Proteus mirabilis (strain HI4320) OX=529507 GN=tufB PE=3 SV=1
247	tr|B4EW37|B4EW37_PROMH	3	0.412	0.67	0.694	133	31	88	14	Outer membrane protein TolC OS=Proteus mirabilis (strain HI4320) OX=529507 GN=tolC PE=3 SV=1
132	sp|Q03011|MRPA_PROMH	3	0.364	0.59	0.651	110	18	50	42	Major MR/P fimbria protein OS=Proteus mirabilis (strain HI4320) OX=529507 GN=mrpA PE=1 SV=1
87	tr|B4ESS5|B4ESS5_PROMH	3	0.347	0.67	0.672	103	19	68	16	Peptidoglycan-associated lipoprotein OS=Proteus mirabilis (strain HI4320) OX=529507 GN=pal PE=3 SV=1
203	tr|B4F012|B4F012_PROMH	3	0.222	0.64	0.621	59	36	14	9	Common pilus major fimbrillin subunit EcpA OS=Proteus mirabilis (strain HI4320) OX=529507 GN=PMI3002 PE=3 SV=1
264	sp|B4F0E5|ATPA_PROMH	3	0.183	0.64	0.608	48	11	29	8	ATP synthase subunit alpha OS=Proteus mirabilis (strain HI4320) OX=529507 GN=atpA PE=3 SV=1
133	tr|B4EZ07|B4EZ07_PROMH	3	0.144	0.62	0.588	38	17	17	4	Phage protein OS=Proteus mirabilis (strain HI4320) OX=529507 GN=PMI1710 PE=4 SV=1
131	tr|B4F1J0|B4F1J0_PROMH	3	0.14	0.64	0.593	37	5	10	22	Small ribosomal subunit protein uS3 OS=Proteus mirabilis (strain HI4320) OX=529507 GN=rpsC PE=3 SV=1
135	sp|B4F1K8|RS4_PROMH	3	0.111	0.59	0.567	30	5	11	14	Small ribosomal subunit protein uS4 OS=Proteus mirabilis (strain HI4320) OX=529507 GN=rpsD PE=3 SV=1
140	tr|B4EWN9|B4EWN9_PROMH	3	0.111	0.61	0.574	30	6	16	8	Major outer membrane lipoprotein Lpp OS=Proteus mirabilis (strain HI4320) OX=529507 GN=lpp PE=3 SV=1
263	sp|B4F278|RL9_PROMH	3	0.059	0.57	0.543	18	4	8	6	Large ribosomal subunit protein bL9 OS=Proteus mirabilis (strain HI4320) OX=529507 GN=rplI PE=3 SV=1
32	tr|B4F166|B4F166_PROMH	3	0.05	0.56	0.537	16	4	7	5	Glycerol kinase OS=Proteus mirabilis (strain HI4320) OX=529507 GN=glpK PE=3 SV=1
238	tr|B4F0A2|B4F0A2_PROMH	2	0.801	0.66	0.82	434	77	357		TonB-dependent ferric siderophore receptor OS=Proteus mirabilis (strain HI4320) OX=529507 GN=ireA PE=3 SV=1
200	tr|B4EX61|B4EX61_PROMH	2	0.746	0.63	0.792	331	74	257		Hemin receptor OS=Proteus mirabilis (strain HI4320) OX=529507 GN=hmuR2 PE=3 SV=1
136	tr|B4EY62|B4EY62_PROMH	2	0.713	0.64	0.784	285	63	222		TonB-dependent receptor OS=Proteus mirabilis (strain HI4320) OX=529507 GN=PMI1548 PE=3 SV=1
256	tr|B4EUZ0|B4EUZ0_PROMH	2	0.685	0.62	0.768	253	64	189		TonB-dependent receptor OS=Proteus mirabilis (strain HI4320) OX=529507 GN=PMI0409 PE=3 SV=1
6	tr|B4EXP2|B4EXP2_PROMH	2	0.649	0.64	0.763	218	47	171		Lipoprotein OS=Proteus mirabilis (strain HI4320) OX=529507 GN=PMI3692 PE=4 SV=1
139	tr|B4EXL6|B4EXL6_PROMH	2	0.593	0.66	0.751	175	28	147		Protease OS=Proteus mirabilis (strain HI4320) OX=529507 GN=degQ PE=4 SV=1
231	tr|B4EUU5|B4EUU5_PROMH	2	0.584	0.64	0.741	169	37	132		TonB-dependent ferric siderephore receptor OS=Proteus mirabilis (strain HI4320) OX=529507 GN=PMI0363 PE=3 SV=1
272	tr|B4EY77|B4EY77_PROMH	2	0.568	0.66	0.743	159	25	134		Outer membrane protein assembly factor BamC OS=Proteus mirabilis (strain HI4320) OX=529507 GN=nlpB PE=3 SV=1
268	tr|B4ESS6|B4ESS6_PROMH	2	0.524	0.64	0.721	135	29	106		Cell division coordinator CpoB OS=Proteus mirabilis (strain HI4320) OX=529507 GN=cpoB PE=3 SV=1
128	tr|B4F2Y3|B4F2Y3_PROMH	2	0.522	0.57	0.697	134	47	87		Secreted 5'-nucleotidase OS=Proteus mirabilis (strain HI4320) OX=529507 GN=PMI0047 PE=3 SV=1
205	tr|B4EXJ5|B4EXJ5_PROMH	2	0.499	0.67	0.723	123	18	105		Siderophore TonB-dependent receptor OS=Proteus mirabilis (strain HI4320) OX=529507 GN=PMI2596 PE=3 SV=1
239	tr|B4EUX3|B4EUX3_PROMH	2	0.454	0.64	0.698	104	23	81		Outer membrane protein assembly factor BamD OS=Proteus mirabilis (strain HI4320) OX=529507 GN=bamD PE=3 SV=1
31	tr|B4EZH7|B4EZH7_PROMH	2	0.428	0.63	0.686	94	21	73		Long-chain fatty acid transport protein OS=Proteus mirabilis (strain HI4320) OX=529507 GN=fadL PE=3 SV=1
25	sp|Q04681|PMFA_PROMH	2	0.413	0.55	0.654	89	53	36		Major fimbrial subunit OS=Proteus mirabilis (strain HI4320) OX=529507 GN=pmfA PE=1 SV=1
182	tr|B4EU50|B4EU50_PROMH	2	0.413	0.65	0.688	89	16	73		Lipoprotein OS=Proteus mirabilis (strain HI4320) OX=529507 GN=PMI0112 PE=4 SV=1
10	tr|B4F222|B4F222_PROMH	2	0.401	0.58	0.66	85	29	56		Lipoprotein OS=Proteus mirabilis (strain HI4320) OX=529507 GN=nlpD PE=4 SV=1
234	tr|B4EZJ0|B4EZJ0_PROMH	2	0.401	0.65	0.684	85	16	69		Curli production assembly/transport component CsgG OS=Proteus mirabilis (strain HI4320) OX=529507 GN=PMI2888 PE=3 SV=1
86	tr|B4EXZ1|B4EXZ1_PROMH	2	0.392	0.58	0.657	82	28	54		TonB-dependent receptor OS=Proteus mirabilis (strain HI4320) OX=529507 GN=PMI2619 PE=3 SV=1
29	tr|B4EWL9|B4EWL9_PROMH	2	0.379	0.64	0.673	78	16	62		Outer membrane lipoprotein OS=Proteus mirabilis (strain HI4320) OX=529507 GN=slyB PE=4 SV=1
27	tr|B4F0Z9|B4F0Z9_PROMH	2	0.376	0.62	0.665	77	57	20		Hemolysin OS=Proteus mirabilis (strain HI4320) OX=529507 GN=hpmA PE=4 SV=1
255	tr|B4ETI9|B4ETI9_PROMH	2	0.345	0.57	0.638	68	24	44		Exported protein OS=Proteus mirabilis (strain HI4320) OX=529507 GN=PMI1017 PE=3 SV=1
19	sp|B4EVE5|LPOB_PROMH	2	0.33	0.61	0.647	64	18	46		Penicillin-binding protein activator LpoB OS=Proteus mirabilis (strain HI4320) OX=529507 GN=lpoB PE=3 SV=1
269	tr|B4EXN9|B4EXN9_PROMH	2	0.29	0.64	0.643	54	12	42		Phospholipid-binding lipoprotein OS=Proteus mirabilis (strain HI4320) OX=529507 GN=PMI3689 PE=4 SV=1
271	tr|B4EVV9|B4EVV9_PROMH	2	0.285	0.68	0.655	53	7	46		Lipoprotein OS=Proteus mirabilis (strain HI4320) OX=529507 GN=PMI1172 PE=4 SV=1
26	tr|B4EU70|B4EU70_PROMH	2	0.281	0.59	0.624	52	16	36		Multidrug efflux protein OS=Proteus mirabilis (strain HI4320) OX=529507 GN=acrA PE=3 SV=1
142	tr|B4EYH9|B4EYH9_PROMH	2	0.277	0.68	0.652	51	6	45		Putrescine-binding periplasmic protein OS=Proteus mirabilis (strain HI4320) OX=529507 GN=potD PE=3 SV=1
134	tr|B4F2N4|B4F2N4_PROMH	2	0.272	0.66	0.644	50	8	42		Penicillin-binding protein OS=Proteus mirabilis (strain HI4320) OX=529507 GN=ampH PE=4 SV=1
232	tr|B4EUM3|B4EUM3_PROMH	2	0.272	0.6	0.624	50	15	35		Glycoporin OS=Proteus mirabilis (strain HI4320) OX=529507 GN=rafY PE=4 SV=1
197	tr|B4EYK6|B4EYK6_PROMH	2	0.259	0.69	0.65	47	5	42		Flagellar hook-associated protein 2 OS=Proteus mirabilis (strain HI4320) OX=529507 GN=fliD PE=3 SV=1
198	tr|B4EUG9|B4EUG9_PROMH	2	0.249	0.63	0.626	45	11	34		TonB-dependent siderophore receptor OS=Proteus mirabilis (strain HI4320) OX=529507 GN=PMI0233 PE=3 SV=1
204	tr|B4EV13|B4EV13_PROMH	2	0.249	0.68	0.643	45	6	39		LPS-assembly lipoprotein LptE OS=Proteus mirabilis (strain HI4320) OX=529507 GN=rlpB PE=3 SV=1
257	tr|B4F2C4|B4F2C4_PROMH	2	0.245	0.63	0.625	44	10	34		Lipoprotein NlpI OS=Proteus mirabilis (strain HI4320) OX=529507 GN=nlpI PE=4 SV=1
24	sp|B4F2A1|MDH_PROMH	2	0.24	0.68	0.64	43	5	38		Malate dehydrogenase OS=Proteus mirabilis (strain HI4320) OX=529507 GN=mdh PE=3 SV=1
141	tr|B4EZ73|B4EZ73_PROMH	2	0.22	0.71	0.643	39	2	37		Endoribonuclease OS=Proteus mirabilis (strain HI4320) OX=529507 GN=PMI2833 PE=3 SV=1
252	tr|B4EXZ0|B4EXZ0_PROMH	2	0.22	0.65	0.623	39	7	32		TonB-dependent receptor OS=Proteus mirabilis (strain HI4320) OX=529507 GN=PMI2618 PE=3 SV=1
12	tr|B4F250|B4F250_PROMH	2	0.21	0.63	0.613	37	9	28		Copper homeostasis lipoprotein OS=Proteus mirabilis (strain HI4320) OX=529507 GN=cutF PE=4 SV=1
202	tr|B4EXQ4|B4EXQ4_PROMH	2	0.204	0.54	0.581	36	15	21		Probable exported protease OS=Proteus mirabilis (strain HI4320) OX=529507 GN=PMI3704 PE=3 SV=1
270	tr|B4F2Y0|B4F2Y0_PROMH	2	0.204	0.67	0.625	36	5	31		Outer membrane protein OS=Proteus mirabilis (strain HI4320) OX=529507 GN=PMI0044 PE=4 SV=1
137	tr|B4EZ17|B4EZ17_PROMH	2	0.199	0.62	0.606	35	9	26		Phage protein OS=Proteus mirabilis (strain HI4320) OX=529507 GN=PMI1720 PE=4 SV=1
266	sp|B4EUH8|PGK_PROMH	2	0.177	0.66	0.612	31	5	26		Phosphoglycerate kinase OS=Proteus mirabilis (strain HI4320) OX=529507 GN=pgk PE=3 SV=1
15	tr|B4F261|B4F261_PROMH	2	0.171	0.63	0.6	30	7	23		Chaperone protein Skp OS=Proteus mirabilis (strain HI4320) OX=529507 GN=ompH PE=3 SV=1
111	tr|B4EY38|B4EY38_PROMH	2	0.171	0.68	0.617	30	4	26		Lipoprotein OS=Proteus mirabilis (strain HI4320) OX=529507 GN=PMI2670 PE=4 SV=1
273	sp|P53522|PMFE_PROMH	2	0.166	0.58	0.582	29	19	10		Putative minor fimbrial subunit PmfE OS=Proteus mirabilis (strain HI4320) OX=529507 GN=pmfE PE=3 SV=1
179	tr|B4F1H5|B4F1H5_PROMH	2	0.16	0.67	0.61	28	4	24		Vitamin B12 transporter BtuB OS=Proteus mirabilis (strain HI4320) OX=529507 GN=btuB PE=3 SV=1
109	tr|B4EXT9|B4EXT9_PROMH	2	0.154	0.64	0.598	27	6	21		MltA-interacting protein OS=Proteus mirabilis (strain HI4320) OX=529507 GN=mipA PE=3 SV=1
18	tr|B4EWH9|B4EWH9_PROMH	2	0.142	0.63	0.591	25	6	19		Lipoprotein OS=Proteus mirabilis (strain HI4320) OX=529507 GN=PMI1349 PE=4 SV=1
16	tr|B4EUR3|B4EUR3_PROMH	2	0.136	0.62	0.585	24	6	18		ABC transporter, substrate-binding protein OS=Proteus mirabilis (strain HI4320) OX=529507 GN=PMI0331 PE=4 SV=1
169	tr|B4EVD0|B4EVD0_PROMH	2	0.136	0.7	0.612	24	2	22		Lipoprotein protein OS=Proteus mirabilis (strain HI4320) OX=529507 GN=PMI0778 PE=4 SV=1
176	tr|B4EXT7|B4EXT7_PROMH	2	0.136	0.62	0.585	24	6	18		Glyceraldehyde-3-phosphate dehydrogenase OS=Proteus mirabilis (strain HI4320) OX=529507 GN=gapA PE=3 SV=1
267	tr|B4EZ36|B4EZ36_PROMH	2	0.13	0.62	0.583	23	6	17		Exported protein OS=Proteus mirabilis (strain HI4320) OX=529507 GN=PMI1739 PE=4 SV=1
199	tr|B4EVV2|B4EVV2_PROMH	2	0.124	0.65	0.591	22	4	18		Lipoprotein OS=Proteus mirabilis (strain HI4320) OX=529507 GN=PMI1165 PE=4 SV=1
246	tr|B4F0Z8|B4F0Z8_PROMH	2	0.105	0.64	0.582	19	4	15		Hemolysin activator protein (Putative two-partner secretion system accessory protein) OS=Proteus mirabilis (strain HI4320) OX=529507 GN=hpmB PE=3 SV=1
20	tr|B4EYN6|B4EYN6_PROMH	2	0.092	0.51	0.534	17	9	8		Flagellar hook protein FlgE OS=Proteus mirabilis (strain HI4320) OX=529507 GN=flgE PE=3 SV=1
13	tr|B4ESR0|B4ESR0_PROMH	2	0.079	0.61	0.563	15	4	11		Dihydrolipoyllysine-residue succinyltransferase component of 2-oxoglutarate dehydrogenase complex OS=Proteus mirabilis (strain HI4320) OX=529507 GN=sucB PE=3 SV=1
14	tr|B4EXQ6|B4EXQ6_PROMH	2	0.079	0.61	0.563	15	4	11		TonB-dependent receptor OS=Proteus mirabilis (strain HI4320) OX=529507 GN=PMI3706 PE=4 SV=1
23	tr|B4EV35|B4EV35_PROMH	2	0.079	0.61	0.563	15	4	11		Phage protein OS=Proteus mirabilis (strain HI4320) OX=529507 GN=PMI0501 PE=4 SV=1
113	tr|B4F1Y5|B4F1Y5_PROMH	2	0.079	0.61	0.563	15	4	11		Phospholipase A1 OS=Proteus mirabilis (strain HI4320) OX=529507 GN=pldA PE=3 SV=1
138	tr|B4EZ09|B4EZ09_PROMH	2	0.072	0.54	0.537	14	6	8		Phage protein OS=Proteus mirabilis (strain HI4320) OX=529507 GN=PMI1712 PE=4 SV=1
34	tr|B4EYU8|B4EYU8_PROMH	2	0.066	0.63	0.565	13	3	10		DNA-directed RNA polymerase subunit beta' OS=Proteus mirabilis (strain HI4320) OX=529507 GN=rpoC PE=3 SV=1
11	tr|B4EUQ6|B4EUQ6_PROMH	2	0.052	0.61	0.554	11	3	8		peptidoglycan lytic exotransglycosylase OS=Proteus mirabilis (strain HI4320) OX=529507 GN=mltC PE=3 SV=1
152	sp|B4EXE2|CH60_PROMH	2	0.484	0.67	0.718	116		100	16	Chaperonin GroEL OS=Proteus mirabilis (strain HI4320) OX=529507 GN=groEL PE=3 SV=1
68	sp|B4F1J6|RL5_PROMH	2	0.345	0.54	0.628	68		28	40	Large ribosomal subunit protein uL5 OS=Proteus mirabilis (strain HI4320) OX=529507 GN=rplE PE=3 SV=1
120	sp|B4F1I7|RL2_PROMH	2	0.285	0.61	0.632	53		15	38	Large ribosomal subunit protein uL2 OS=Proteus mirabilis (strain HI4320) OX=529507 GN=rplB PE=3 SV=1
159	sp|B4F1L0|RL17_PROMH	2	0.277	0.64	0.639	51		11	40	Large ribosomal subunit protein bL17 OS=Proteus mirabilis (strain HI4320) OX=529507 GN=rplQ PE=3 SV=1
208	tr|B4F1K9|B4F1K9_PROMH	2	0.204	0.67	0.625	36		31	5	DNA-directed RNA polymerase subunit alpha OS=Proteus mirabilis (strain HI4320) OX=529507 GN=rpoA PE=3 SV=1
164	sp|B4F0E7|ATPB_PROMH	2	0.194	0.66	0.618	34		28	6	ATP synthase subunit beta OS=Proteus mirabilis (strain HI4320) OX=529507 GN=atpD PE=3 SV=1
39	sp|B4EXL9|RL13_PROMH	2	0.16	0.54	0.567	28		16	12	Large ribosomal subunit protein uL13 OS=Proteus mirabilis (strain HI4320) OX=529507 GN=rplM PE=3 SV=1
213	tr|B4ESQ8|B4ESQ8_PROMH	2	0.154	0.58	0.578	27		9	18	Succinate dehydrogenase iron-sulfur subunit OS=Proteus mirabilis (strain HI4320) OX=529507 GN=sdhB PE=3 SV=1
36	sp|B4EYV8|RS7_PROMH	2	0.148	0.56	0.569	26		16	10	Small ribosomal subunit protein uS7 OS=Proteus mirabilis (strain HI4320) OX=529507 GN=rpsG PE=3 SV=1
41	sp|B4EZV5|GLYA_PROMH	2	0.148	0.61	0.586	26		19	7	Serine hydroxymethyltransferase OS=Proteus mirabilis (strain HI4320) OX=529507 GN=glyA PE=3 SV=1
260	sp|B4F1I5|RL4_PROMH	2	0.142	0.55	0.564	25		15	10	Large ribosomal subunit protein uL4 OS=Proteus mirabilis (strain HI4320) OX=529507 GN=rplD PE=3 SV=1
76	sp|B4EYV0|RL7_PROMH	2	0.105	0.64	0.582	19		15	4	Large ribosomal subunit protein bL12 OS=Proteus mirabilis (strain HI4320) OX=529507 GN=rplL PE=3 SV=1
100	sp|B4F1I4|RL3_PROMH	2	0.105	0.57	0.558	19		7	12	Large ribosomal subunit protein uL3 OS=Proteus mirabilis (strain HI4320) OX=529507 GN=rplC PE=3 SV=1
259	sp|B4F1I3|RS10_PROMH	2	0.105	0.54	0.548	19		11	8	Small ribosomal subunit protein uS10 OS=Proteus mirabilis (strain HI4320) OX=529507 GN=rpsJ PE=3 SV=1
220	sp|B4EYV1|RL10_PROMH	2	0.085	0.53	0.538	16		9	7	Large ribosomal subunit protein uL10 OS=Proteus mirabilis (strain HI4320) OX=529507 GN=rplJ PE=3 SV=1
242	sp|B4F1J4|RL14_PROMH	2	0.085	0.5	0.528	16		8	8	Large ribosomal subunit protein uL14 OS=Proteus mirabilis (strain HI4320) OX=529507 GN=rplN PE=3 SV=1
90	sp|B4EYV2|RL1_PROMH	2	0.079	0.55	0.543	15		9	6	Large ribosomal subunit protein uL1 OS=Proteus mirabilis (strain HI4320) OX=529507 GN=rplA PE=3 SV=1
102	sp|B4F1K3|RL15_PROMH	2	0.072	0.57	0.547	14		5	9	Large ribosomal subunit protein uL15 OS=Proteus mirabilis (strain HI4320) OX=529507 GN=rplO PE=3 SV=1
173	sp|B4EUV6|RECA_PROMH	2	0.072	0.5	0.524	14		7	7	Protein RecA OS=Proteus mirabilis (strain HI4320) OX=529507 GN=recA PE=3 SV=1
261	tr|B4F0Y7|B4F0Y7_PROMH	2	0.059	0.62	0.56	12		9	3	Acetyltransferase component of pyruvate dehydrogenase complex OS=Proteus mirabilis (strain HI4320) OX=529507 GN=aceF PE=3 SV=1
99	sp|B4F1I6|RL23_PROMH	2	0.046	0.5	0.515	10		5	5	Large ribosomal subunit protein uL23 OS=Proteus mirabilis (strain HI4320) OX=529507 GN=rplW PE=3 SV=1
119	sp|B4F1J9|RL6_PROMH	2	0.046	0.6	0.549	10		7	3	Large ribosomal subunit protein uL6 OS=Proteus mirabilis (strain HI4320) OX=529507 GN=rplF PE=3 SV=1
33	tr|B4F2F3|B4F2F3_PROMH	1	0.033	0	0.344	4	4			Membrane-bound lytic murein transglycosylase A OS=Proteus mirabilis (strain HI4320) OX=529507 GN=mltA PE=4 SV=1
206	tr|B4EZK0|B4EZK0_PROMH	1	0.021	0	0.34	3	3			Amino acid ABC transporter, substrate-binding protein OS=Proteus mirabilis (strain HI4320) OX=529507 GN=PMI2898 PE=4 SV=1
108	tr|B4F2F8|B4F2F8_PROMH	1	0.488	0	0.496	59		59		Protease 3 OS=Proteus mirabilis (strain HI4320) OX=529507 GN=ptrA PE=3 SV=1
84	tr|B4EYW5|B4EYW5_PROMH	1	0.484	0	0.495	58		58		Peptidyl-prolyl cis-trans isomerase OS=Proteus mirabilis (strain HI4320) OX=529507 GN=fkpA PE=3 SV=1
235	tr|B4EY63|B4EY63_PROMH	1	0.449	0	0.483	51		51		Protease II (Oligopeptidase B) OS=Proteus mirabilis (strain HI4320) OX=529507 GN=ptrB PE=3 SV=1
62	tr|B4F2I0|B4F2I0_PROMH	1	0.386	0	0.462	40		40		Chaperone SurA OS=Proteus mirabilis (strain HI4320) OX=529507 GN=surA PE=3 SV=1
233	tr|B4EXB0|B4EXB0_PROMH	1	0.386	0	0.462	40		40		Oligopeptide ABC transporter, oligopeptide-binding protein OS=Proteus mirabilis (strain HI4320) OX=529507 GN=oppA PE=3 SV=1
228	tr|B4F2H9|B4F2H9_PROMH	1	0.379	0	0.46	39		39		LPS-assembly protein LptD OS=Proteus mirabilis (strain HI4320) OX=529507 GN=imp PE=3 SV=1
190	tr|B4EZT0|B4EZT0_PROMH	1	0.373	0	0.458	38		38		Outer membrane protein assembly factor BamB OS=Proteus mirabilis (strain HI4320) OX=529507 GN=bamB PE=3 SV=1
151	sp|B4F2V5|DNAK_PROMH	1	0.359	0	0.453	36		36		Chaperone protein DnaK OS=Proteus mirabilis (strain HI4320) OX=529507 GN=dnaK PE=3 SV=1
207	tr|B4EV18|B4EV18_PROMH	1	0.352	0	0.451	35		35		Glutamate/aspartate ABC transporter, substrate-binding protein OS=Proteus mirabilis (strain HI4320) OX=529507 GN=gltI PE=4 SV=1
59	tr|B4EVG5|B4EVG5_PROMH	1	0.322	0	0.441	31		31		Isocitrate dehydrogenase [NADP] OS=Proteus mirabilis (strain HI4320) OX=529507 GN=icd PE=4 SV=1
153	sp|B4EUF7|ENO_PROMH	1	0.322	0	0.441	31		31		Enolase OS=Proteus mirabilis (strain HI4320) OX=529507 GN=eno PE=1 SV=1
155	tr|B4ESQ4|B4ESQ4_PROMH	1	0.306	0	0.435	29		29		Citrate synthase OS=Proteus mirabilis (strain HI4320) OX=529507 GN=gltA PE=3 SV=1
50	tr|B4EUX6|B4EUX6_PROMH	1	0.29	0	0.43	27		27		Chaperone protein ClpB OS=Proteus mirabilis (strain HI4320) OX=529507 GN=clpB PE=3 SV=1
89	tr|B4EV05|B4EV05_PROMH	1	0.29	0	0.43	27		27		Rare lipoprotein A OS=Proteus mirabilis (strain HI4320) OX=529507 GN=rlpA PE=4 SV=1
51	tr|B4EWX2|B4EWX2_PROMH	1	0.281	0	0.427	26		26		Exported protein OS=Proteus mirabilis (strain HI4320) OX=529507 GN=PMI2504 PE=4 SV=1
294	tr|B4F0I3|B4F0I3_PROMH	1	0.281	0	0.427	26		26		Exported protein OS=Proteus mirabilis (strain HI4320) OX=529507 GN=PMI1965 PE=4 SV=1
240	tr|B4EZW1|B4EZW1_PROMH	1	0.263	0	0.421	24		24		Lipoprotein OS=Proteus mirabilis (strain HI4320) OX=529507 GN=PMI1873 PE=4 SV=1
253	tr|B4ET27|B4ET27_PROMH	1	0.263	0	0.421	24		24		30S ribosomal protein S1 OS=Proteus mirabilis (strain HI4320) OX=529507 GN=rpsA PE=3 SV=1
241	tr|B4F0Y8|B4F0Y8_PROMH	1	0.254	0	0.418	23		23		Pyruvate dehydrogenase E1 component OS=Proteus mirabilis (strain HI4320) OX=529507 GN=aceE PE=4 SV=1
43	tr|B4ESR2|B4ESR2_PROMH	1	0.245	0	0.415	22		22		Succinate--CoA ligase [ADP-forming] subunit alpha OS=Proteus mirabilis (strain HI4320) OX=529507 GN=sucD PE=3 SV=1
61	tr|B4EZG5|B4EZG5_PROMH	1	0.245	0	0.415	22		22		Lipoprotein OS=Proteus mirabilis (strain HI4320) OX=529507 GN=PMI1798 PE=4 SV=1
156	sp|B4EYV7|EFG_PROMH	1	0.245	0	0.415	22		22		Elongation factor G OS=Proteus mirabilis (strain HI4320) OX=529507 GN=fusA PE=3 SV=1
180	tr|B4EZN9|B4EZN9_PROMH	1	0.245	0	0.415	22		22		Exported protein OS=Proteus mirabilis (strain HI4320) OX=529507 GN=PMI2937 PE=3 SV=1
161	sp|B4F2D2|EFTS_PROMH	1	0.215	0	0.405	19		19		Elongation factor Ts OS=Proteus mirabilis (strain HI4320) OX=529507 GN=tsf PE=3 SV=1
88	tr|B4F0Y3|B4F0Y3_PROMH	1	0.204	0	0.401	18		18		Aconitate hydratase B OS=Proteus mirabilis (strain HI4320) OX=529507 GN=acnB PE=3 SV=1
107	tr|B4F1Z0|B4F1Z0_PROMH	1	0.204	0	0.401	18		18		Fimbrial outer membrane usher protein OS=Proteus mirabilis (strain HI4320) OX=529507 GN=PMI3349 PE=3 SV=1
168	tr|B4F0H3|B4F0H3_PROMH	1	0.194	0	0.398	17		17		Ecotin OS=Proteus mirabilis (strain HI4320) OX=529507 GN=eco PE=3 SV=1
280	tr|B4F2I9|B4F2I9_PROMH	1	0.194	0	0.398	17		17		Autotransporter (Serine protease) OS=Proteus mirabilis (strain HI4320) OX=529507 GN=PMI2341 PE=3 SV=1
52	sp|B4ESR1|SUCC_PROMH	1	0.183	0	0.394	16		16		Succinate--CoA ligase [ADP-forming] subunit beta OS=Proteus mirabilis (strain HI4320) OX=529507 GN=sucC PE=3 SV=1
66	tr|B4EWN5|B4EWN5_PROMH	1	0.183	0	0.394	16		16		Pyruvate kinase OS=Proteus mirabilis (strain HI4320) OX=529507 GN=pykF PE=3 SV=1
183	tr|B4EVT9|B4EVT9_PROMH	1	0.183	0	0.394	16		16		High-affinity zinc uptake system protein ZnuA OS=Proteus mirabilis (strain HI4320) OX=529507 GN=znuA PE=3 SV=1
186	tr|B4EZW8|B4EZW8_PROMH	1	0.183	0	0.394	16		16		Iron ABC transporter, substrate-binding protein OS=Proteus mirabilis (strain HI4320) OX=529507 GN=PMI2957 PE=4 SV=1
219	tr|B4EXK8|B4EXK8_PROMH	1	0.183	0	0.394	16		16		Toluene tolerance protein OS=Proteus mirabilis (strain HI4320) OX=529507 GN=PMI3658 PE=4 SV=1
230	sp|B4EYU9|RPOB_PROMH	1	0.183	0	0.394	16		16		DNA-directed RNA polymerase subunit beta OS=Proteus mirabilis (strain HI4320) OX=529507 GN=rpoB PE=3 SV=1
38	tr|B4F0Y6|B4F0Y6_PROMH	1	0.171	0	0.39	15		15		Dihydrolipoyl dehydrogenase OS=Proteus mirabilis (strain HI4320) OX=529507 GN=lpdA PE=3 SV=1
94	tr|B4EZ34|B4EZ34_PROMH	1	0.171	0	0.39	15		15		Lipoprotein OS=Proteus mirabilis (strain HI4320) OX=529507 GN=PMI1737 PE=4 SV=1
181	tr|B4EWY9|B4EWY9_PROMH	1	0.171	0	0.39	15		15		Glycerophosphoryl diester phosphodiesterase OS=Proteus mirabilis (strain HI4320) OX=529507 GN=glpQ PE=4 SV=1
70	tr|B4EZ80|B4EZ80_PROMH	1	0.16	0	0.387	14		14		Insulinase (Peptidase family M16) OS=Proteus mirabilis (strain HI4320) OX=529507 GN=PMI2840 PE=4 SV=1
75	tr|B4F0Q4|B4F0Q4_PROMH	1	0.16	0	0.387	14		14		Exported protein OS=Proteus mirabilis (strain HI4320) OX=529507 GN=PMI2036 PE=4 SV=1
209	tr|B4EXB5|B4EXB5_PROMH	1	0.16	0	0.387	14		14		Nickel/di-oligopepetide ABC transporter, substrate-binding protein OS=Proteus mirabilis (strain HI4320) OX=529507 GN=yntA PE=4 SV=1
65	tr|B4EXE0|B4EXE0_PROMH	1	0.148	0	0.383	13		13		Lipoprotein OS=Proteus mirabilis (strain HI4320) OX=529507 GN=PMI2541 PE=4 SV=1
91	tr|B4EU10|B4EU10_PROMH	1	0.148	0	0.383	13		13		Thioredoxin peroxidase OS=Proteus mirabilis (strain HI4320) OX=529507 GN=ahpC PE=3 SV=1
115	tr|B4EVB7|B4EVB7_PROMH	1	0.148	0	0.383	13		13		Aminotransferase OS=Proteus mirabilis (strain HI4320) OX=529507 GN=aspC PE=3 SV=1
178	tr|B4EWI5|B4EWI5_PROMH	1	0.148	0	0.383	13		13		Protein TonB OS=Proteus mirabilis (strain HI4320) OX=529507 GN=tonB PE=3 SV=1
295	tr|B4EVA1|B4EVA1_PROMH	1	0.148	0	0.383	13		13		L-asparaginase II OS=Proteus mirabilis (strain HI4320) OX=529507 GN=ansB PE=3 SV=1
71	tr|B4ETV2|B4ETV2_PROMH	1	0.136	0	0.379	12		12		Exported L-asparaginase OS=Proteus mirabilis (strain HI4320) OX=529507 GN=PMI1222 PE=4 SV=1
121	tr|B4EUB0|B4EUB0_PROMH	1	0.136	0	0.379	12		12		Deferrochelatase OS=Proteus mirabilis (strain HI4320) OX=529507 GN=PMI0172 PE=3 SV=1
146	tr|B4F1P5|B4F1P5_PROMH	1	0.136	0	0.379	12		12		Protein UshA [includes: UDP-sugar hydrolase and 5'-nucleotidase] OS=Proteus mirabilis (strain HI4320) OX=529507 GN=ushA PE=3 SV=1
245	tr|B4F1Q3|B4F1Q3_PROMH	1	0.136	0	0.379	12		12		Chaperone protein HtpG OS=Proteus mirabilis (strain HI4320) OX=529507 GN=htpG PE=3 SV=1
58	tr|B4EV66|B4EV66_PROMH	1	0.124	0	0.375	11		11		Fimbrial usher protein OS=Proteus mirabilis (strain HI4320) OX=529507 GN=PMI0534 PE=3 SV=1
112	tr|B4EX60|B4EX60_PROMH	1	0.124	0	0.375	11		11		Hemin receptor OS=Proteus mirabilis (strain HI4320) OX=529507 GN=hmuR1 PE=3 SV=1
167	tr|B4F062|B4F062_PROMH	1	0.124	0	0.375	11		11		Outer membrane protein assembly factor BamE OS=Proteus mirabilis (strain HI4320) OX=529507 GN=smpA PE=3 SV=1
281	tr|B4ESQ9|B4ESQ9_PROMH	1	0.124	0	0.375	11		11		oxoglutarate dehydrogenase (succinyl-transferring) OS=Proteus mirabilis (strain HI4320) OX=529507 GN=sucA PE=3 SV=1
292	tr|B4ETJ9|B4ETJ9_PROMH	1	0.124	0	0.375	11		11		Iron ABC transporter, periplasmic substrate-binding protein OS=Proteus mirabilis (strain HI4320) OX=529507 GN=sitA PE=3 SV=1
293	tr|B4F281|B4F281_PROMH	1	0.124	0	0.375	11		11		Exported protein OS=Proteus mirabilis (strain HI4320) OX=529507 GN=PMI3380 PE=4 SV=1
35	tr|B4ESX1|B4ESX1_PROMH	1	0.111	0	0.37	10		10		DNA protection during starvation protein OS=Proteus mirabilis (strain HI4320) OX=529507 GN=dps PE=3 SV=1
67	tr|B4EXB1|B4EXB1_PROMH	1	0.111	0	0.37	10		10		Oligopeptide ABC transporter, oligopeptide-binding protein OS=Proteus mirabilis (strain HI4320) OX=529507 GN=oppA2 PE=3 SV=1
95	tr|B4EYN0|B4EYN0_PROMH	1	0.111	0	0.37	10		10		Flagellar hook-associated protein 1 OS=Proteus mirabilis (strain HI4320) OX=529507 GN=flgK PE=3 SV=1
144	tr|B4EZE2|B4EZE2_PROMH	1	0.111	0	0.37	10		10		Broad specificity amino-acid racemase OS=Proteus mirabilis (strain HI4320) OX=529507 GN=PMI1774 PE=3 SV=1
286	sp|B4F1J8|RS8_PROMH	1	0.111	0	0.37	10		10		Small ribosomal subunit protein uS8 OS=Proteus mirabilis (strain HI4320) OX=529507 GN=rpsH PE=3 SV=1
78	tr|B4F2Y1|B4F2Y1_PROMH	1	0.098	0	0.366	9		9		2',3'-cyclic-nucleotide 2'-phosphodiesterase OS=Proteus mirabilis (strain HI4320) OX=529507 GN=cpdB PE=3 SV=1
276	sp|B4F271|PURA_PROMH	1	0.098	0	0.366	9		9		Adenylosuccinate synthetase OS=Proteus mirabilis (strain HI4320) OX=529507 GN=purA PE=3 SV=1
37	tr|B4F247|B4F247_PROMH	1	0.085	0	0.362	8		8		Outer membrane lipoprotein RcsF OS=Proteus mirabilis (strain HI4320) OX=529507 GN=rcsF PE=3 SV=1
42	tr|B4EVY7|B4EVY7_PROMH	1	0.085	0	0.362	8		8		Fumarate hydratase class II OS=Proteus mirabilis (strain HI4320) OX=529507 GN=fumC PE=3 SV=1
74	tr|B4EVL8|B4EVL8_PROMH	1	0.085	0	0.362	8		8		Lipoprotein OS=Proteus mirabilis (strain HI4320) OX=529507 GN=PMI0994 PE=4 SV=1
92	tr|B4ETS9|B4ETS9_PROMH	1	0.085	0	0.362	8		8		Exported protein OS=Proteus mirabilis (strain HI4320) OX=529507 GN=PMI1199 PE=4 SV=1
93	tr|B4EV89|B4EV89_PROMH	1	0.085	0	0.362	8		8		Leucine-responsive regulator OS=Proteus mirabilis (strain HI4320) OX=529507 GN=lrp PE=4 SV=1
110	tr|B4EY32|B4EY32_PROMH	1	0.085	0	0.362	8		8		Exported protein OS=Proteus mirabilis (strain HI4320) OX=529507 GN=PMI2664 PE=4 SV=1
130	sp|B4F1K7|RS11_PROMH	1	0.085	0	0.362	8		8		Small ribosomal subunit protein uS11 OS=Proteus mirabilis (strain HI4320) OX=529507 GN=rpsK PE=3 SV=1
143	sp|B4F2D3|RS2_PROMH	1	0.085	0	0.362	8		8		Small ribosomal subunit protein uS2 OS=Proteus mirabilis (strain HI4320) OX=529507 GN=rpsB PE=3 SV=1
158	tr|B4EZ60|B4EZ60_PROMH	1	0.085	0	0.362	8		8		Catabolite activator protein OS=Proteus mirabilis (strain HI4320) OX=529507 GN=crp PE=4 SV=1
212	tr|B4EVU4|B4EVU4_PROMH	1	0.085	0	0.362	8		8		Glucose-6-phosphate 1-dehydrogenase OS=Proteus mirabilis (strain HI4320) OX=529507 GN=zwf PE=3 SV=1
215	sp|B4F2V2|TAL_PROMH	1	0.085	0	0.362	8		8		Transaldolase OS=Proteus mirabilis (strain HI4320) OX=529507 GN=tal PE=3 SV=1
221	tr|B4EVR3|B4EVR3_PROMH	1	0.085	0	0.362	8		8		Ribose-phosphate pyrophosphokinase OS=Proteus mirabilis (strain HI4320) OX=529507 GN=prsA PE=3 SV=1
296	tr|B4EXR9|B4EXR9_PROMH	1	0.085	0	0.362	8		8		Aldehyde-alcohol dehydrogenase OS=Proteus mirabilis (strain HI4320) OX=529507 GN=adhE PE=3 SV=1
49	tr|B4EZI8|B4EZI8_PROMH	1	0.072	0	0.357	7		7		Lipoprotein OS=Proteus mirabilis (strain HI4320) OX=529507 GN=PMI2886 PE=4 SV=1
63	tr|B4EV98|B4EV98_PROMH	1	0.072	0	0.357	7		7		Formate acetyltransferase OS=Proteus mirabilis (strain HI4320) OX=529507 GN=pflB PE=3 SV=1
114	sp|B4F132|HLDD_PROMH	1	0.072	0	0.357	7		7		ADP-L-glycero-D-manno-heptose-6-epimerase OS=Proteus mirabilis (strain HI4320) OX=529507 GN=hldD PE=3 SV=1
124	tr|B4EZR7|B4EZR7_PROMH	1	0.072	0	0.357	7		7		Phosphoenolpyruvate-protein phosphotransferase OS=Proteus mirabilis (strain HI4320) OX=529507 GN=ptsI PE=3 SV=1
126	sp|B4F1K0|RL18_PROMH	1	0.072	0	0.357	7		7		Large ribosomal subunit protein uL18 OS=Proteus mirabilis (strain HI4320) OX=529507 GN=rplR PE=3 SV=1
149	sp|B4EYV3|RL11_PROMH	1	0.072	0	0.357	7		7		Large ribosomal subunit protein uL11 OS=Proteus mirabilis (strain HI4320) OX=529507 GN=rplK PE=3 SV=1
157	tr|B4F246|B4F246_PROMH	1	0.072	0	0.357	7		7		Lipoprotein OS=Proteus mirabilis (strain HI4320) OX=529507 GN=metQ PE=3 SV=1
162	tr|B4EW11|B4EW11_PROMH	1	0.072	0	0.357	7		7		Aconitate hydratase OS=Proteus mirabilis (strain HI4320) OX=529507 GN=acnA PE=3 SV=1
163	tr|B4EWM7|B4EWM7_PROMH	1	0.072	0	0.357	7		7		Superoxide dismutase OS=Proteus mirabilis (strain HI4320) OX=529507 GN=sodB PE=3 SV=1
165	tr|B4EZH8|B4EZH8_PROMH	1	0.072	0	0.357	7		7		VacJ lipoprotein OS=Proteus mirabilis (strain HI4320) OX=529507 GN=vacJ PE=3 SV=1
170	sp|B4F161|TPIS_PROMH	1	0.072	0	0.357	7		7		Triosephosphate isomerase OS=Proteus mirabilis (strain HI4320) OX=529507 GN=tpiA PE=3 SV=1
175	tr|B4F2L5|B4F2L5_PROMH	1	0.072	0	0.357	7		7		Lipoprotein OS=Proteus mirabilis (strain HI4320) OX=529507 GN=PMI3448 PE=4 SV=1
225	tr|B4F1V5|B4F1V5_PROMH	1	0.072	0	0.357	7		7		Transcription termination factor Rho OS=Proteus mirabilis (strain HI4320) OX=529507 GN=rho PE=3 SV=1
275	tr|B4EYA6|B4EYA6_PROMH	1	0.072	0	0.357	7		7		Fructose-bisphosphate aldolase class I OS=Proteus mirabilis (strain HI4320) OX=529507 GN=fbaB PE=4 SV=1
278	tr|B4EV21|B4EV21_PROMH	1	0.072	0	0.357	7		7		Metal resistance protein OS=Proteus mirabilis (strain HI4320) OX=529507 GN=PMI0440 PE=1 SV=1
291	tr|B4ET20|B4ET20_PROMH	1	0.072	0	0.357	7		7		Arginine ABC transporter, substrate-binding protein OS=Proteus mirabilis (strain HI4320) OX=529507 GN=artI PE=3 SV=1
45	tr|B4EYQ1|B4EYQ1_PROMH	1	0.059	0	0.353	6		6		Methyl-accepting chemotaxis protein OS=Proteus mirabilis (strain HI4320) OX=529507 GN=PMI1666 PE=3 SV=1
54	tr|B4EWL3|B4EWL3_PROMH	1	0.059	0	0.353	6		6		Enoyl-[acyl-carrier-protein] reductase [NADH] OS=Proteus mirabilis (strain HI4320) OX=529507 GN=fabI PE=3 SV=1
55	sp|B4F1J7|RS14_PROMH	1	0.059	0	0.353	6		6		Small ribosomal subunit protein uS14 OS=Proteus mirabilis (strain HI4320) OX=529507 GN=rpsN PE=3 SV=1
57	sp|B4EZF5|ACCD_PROMH	1	0.059	0	0.353	6		6		Acetyl-coenzyme A carboxylase carboxyl transferase subunit beta OS=Proteus mirabilis (strain HI4320) OX=529507 GN=accD PE=3 SV=1
60	tr|B4F0Q7|B4F0Q7_PROMH	1	0.059	0	0.353	6		6		Exported protein OS=Proteus mirabilis (strain HI4320) OX=529507 GN=PMI3093 PE=4 SV=1
64	tr|B4EX89|B4EX89_PROMH	1	0.059	0	0.353	6		6		Exported protein OS=Proteus mirabilis (strain HI4320) OX=529507 GN=PMI1454 PE=4 SV=1
104	tr|B4EZ37|B4EZ37_PROMH	1	0.059	0	0.353	6		6		Catalase OS=Proteus mirabilis (strain HI4320) OX=529507 GN=katA PE=3 SV=1
116	tr|B4EUV7|B4EUV7_PROMH	1	0.059	0	0.353	6		6		Alanine--tRNA ligase OS=Proteus mirabilis (strain HI4320) OX=529507 GN=alaS PE=3 SV=1
118	tr|B4EZI9|B4EZI9_PROMH	1	0.059	0	0.353	6		6		Lipoprotein OS=Proteus mirabilis (strain HI4320) OX=529507 GN=PMI2887 PE=4 SV=1
129	sp|B4F171|HSLU_PROMH	1	0.059	0	0.353	6		6		ATP-dependent protease ATPase subunit HslU OS=Proteus mirabilis (strain HI4320) OX=529507 GN=hslU PE=3 SV=1
154	sp|B4F0M6|SYK_PROMH	1	0.059	0	0.353	6		6		Lysine--tRNA ligase OS=Proteus mirabilis (strain HI4320) OX=529507 GN=lysS PE=3 SV=1
185	sp|B4ETL2|IHFA_PROMH	1	0.059	0	0.353	6		6		Integration host factor subunit alpha OS=Proteus mirabilis (strain HI4320) OX=529507 GN=ihfA PE=3 SV=1
214	sp|B4F275|RS6_PROMH	1	0.059	0	0.353	6		6		Small ribosomal subunit protein bS6 OS=Proteus mirabilis (strain HI4320) OX=529507 GN=rpsF PE=3 SV=1
218	tr|B4EZR5|B4EZR5_PROMH	1	0.059	0	0.353	6		6		Cysteine synthase OS=Proteus mirabilis (strain HI4320) OX=529507 GN=cysK PE=3 SV=1
290	tr|B4F1K1|B4F1K1_PROMH	1	0.059	0	0.353	6		6		Small ribosomal subunit protein uS5 OS=Proteus mirabilis (strain HI4320) OX=529507 GN=rpsE PE=3 SV=1
77	sp|B4EWA1|DEOD_PROMH	1	0.046	0	0.349	5		5		Purine nucleoside phosphorylase DeoD-type OS=Proteus mirabilis (strain HI4320) OX=529507 GN=deoD PE=3 SV=1
101	tr|B4EVG0|B4EVG0_PROMH	1	0.046	0	0.349	5		5		Adenylosuccinate lyase OS=Proteus mirabilis (strain HI4320) OX=529507 GN=purB PE=3 SV=1
117	tr|B4F1C8|B4F1C8_PROMH	1	0.046	0	0.349	5		5		Exported carbon-nitrogen hydrolase OS=Proteus mirabilis (strain HI4320) OX=529507 GN=PMI2118 PE=3 SV=1
147	sp|P53520|PMFD_PROMH	1	0.046	0	0.349	5		5		Chaperone protein PmfD OS=Proteus mirabilis (strain HI4320) OX=529507 GN=pmfD PE=3 SV=1
174	tr|B4F133|B4F133_PROMH	1	0.046	0	0.349	5		5		2-amino-3-ketobutyrate coenzyme A ligase OS=Proteus mirabilis (strain HI4320) OX=529507 GN=kbl PE=3 SV=1
187	tr|B4F1V4|B4F1V4_PROMH	1	0.046	0	0.349	5		5		Thioredoxin OS=Proteus mirabilis (strain HI4320) OX=529507 GN=trxA PE=3 SV=1
189	sp|B4F0E2|ATPL_PROMH	1	0.046	0	0.349	5		5		ATP synthase subunit c OS=Proteus mirabilis (strain HI4320) OX=529507 GN=atpE PE=3 SV=1
210	sp|B4EUW7|RL19_PROMH	1	0.046	0	0.349	5		5		Large ribosomal subunit protein bL19 OS=Proteus mirabilis (strain HI4320) OX=529507 GN=rplS PE=3 SV=1
211	tr|B4EUH9|B4EUH9_PROMH	1	0.046	0	0.349	5		5		Fructose-bisphosphate aldolase OS=Proteus mirabilis (strain HI4320) OX=529507 GN=fbaA PE=3 SV=1
216	tr|B4EWJ5|B4EWJ5_PROMH	1	0.046	0	0.349	5		5		Lipoprotein OS=Proteus mirabilis (strain HI4320) OX=529507 GN=PMI1365 PE=4 SV=1
217	sp|B4EST0|GPMA_PROMH	1	0.046	0	0.349	5		5		2,3-bisphosphoglycerate-dependent phosphoglycerate mutase OS=Proteus mirabilis (strain HI4320) OX=529507 GN=gpmA PE=3 SV=1
223	tr|B4F2Y2|B4F2Y2_PROMH	1	0.046	0	0.349	5		5		Lipoprotein OS=Proteus mirabilis (strain HI4320) OX=529507 GN=PMI0046 PE=3 SV=1
226	tr|B4EU55|B4EU55_PROMH	1	0.046	0	0.349	5		5		Lon protease OS=Proteus mirabilis (strain HI4320) OX=529507 GN=lon PE=2 SV=1
282	sp|B4F277|RS18_PROMH	1	0.046	0	0.349	5		5		Small ribosomal subunit protein bS18 OS=Proteus mirabilis (strain HI4320) OX=529507 GN=rpsR PE=3 SV=1
288	tr|B4F208|B4F208_PROMH	1	0.046	0	0.349	5		5		Fimbrial subunit OS=Proteus mirabilis (strain HI4320) OX=529507 GN=pmpA PE=4 SV=1
46	tr|B4F1U2|B4F1U2_PROMH	1	0.033	0	0.344	4		4		Branched-chain-amino-acid aminotransferase OS=Proteus mirabilis (strain HI4320) OX=529507 GN=ilvE PE=3 SV=1
53	tr|B4EZ63|B4EZ63_PROMH	1	0.033	0	0.344	4		4		Peptidyl-prolyl cis-trans isomerase OS=Proteus mirabilis (strain HI4320) OX=529507 GN=ppiA PE=3 SV=1
69	tr|B4EZS5|B4EZS5_PROMH	1	0.033	0	0.344	4		4		Lipoprotein OS=Proteus mirabilis (strain HI4320) OX=529507 GN=PMI1837 PE=4 SV=1
97	tr|B4EUK3|B4EUK3_PROMH	1	0.033	0	0.344	4		4		Fimbrial subunit OS=Proteus mirabilis (strain HI4320) OX=529507 GN=mrpE PE=4 SV=1
105	sp|B4ET41|APHA_PROMH	1	0.033	0	0.344	4		4		Class B acid phosphatase OS=Proteus mirabilis (strain HI4320) OX=529507 GN=aphA PE=3 SV=1
106	tr|B4F0C1|B4F0C1_PROMH	1	0.033	0	0.344	4		4		Acetyl-coenzyme A synthetase OS=Proteus mirabilis (strain HI4320) OX=529507 GN=acs PE=3 SV=1
122	tr|B4EVV6|B4EVV6_PROMH	1	0.033	0	0.344	4		4		Septum site-determining protein MinD OS=Proteus mirabilis (strain HI4320) OX=529507 GN=minD PE=3 SV=1
148	tr|B4EUI6|B4EUI6_PROMH	1	0.033	0	0.344	4		4		Lipoprotein OS=Proteus mirabilis (strain HI4320) OX=529507 GN=PMI0250 PE=4 SV=1
166	sp|B4F2A6|RL21_PROMH	1	0.033	0	0.344	4		4		Large ribosomal subunit protein bL21 OS=Proteus mirabilis (strain HI4320) OX=529507 GN=rplU PE=3 SV=1
172	tr|B4ETN4|B4ETN4_PROMH	1	0.033	0	0.344	4		4		Lipoprotein OS=Proteus mirabilis (strain HI4320) OX=529507 GN=PMI1102 PE=4 SV=1
222	tr|B4EY48|B4EY48_PROMH	1	0.033	0	0.344	4		4		Energy-dependent translational throttle protein EttA OS=Proteus mirabilis (strain HI4320) OX=529507 GN=ettA PE=3 SV=1
227	tr|B4EXE5|B4EXE5_PROMH	1	0.033	0	0.344	4		4		Aspartate ammonia-lyase OS=Proteus mirabilis (strain HI4320) OX=529507 GN=aspA PE=3 SV=1
229	sp|B4F2D6|DAPD_PROMH	1	0.033	0	0.344	4		4		2,3,4,5-tetrahydropyridine-2,6-dicarboxylate N-succinyltransferase OS=Proteus mirabilis (strain HI4320) OX=529507 GN=dapD PE=3 SV=1
274	tr|B4EU57|B4EU57_PROMH	1	0.033	0	0.344	4		4		Peptidyl-prolyl cis-trans isomerase D OS=Proteus mirabilis (strain HI4320) OX=529507 GN=ppiD PE=4 SV=1
279	tr|B4EX26|B4EX26_PROMH	1	0.033	0	0.344	4		4		Biotin carboxylase OS=Proteus mirabilis (strain HI4320) OX=529507 GN=accC PE=4 SV=1
283	tr|B4EXS1|B4EXS1_PROMH	1	0.033	0	0.344	4		4		DNA-binding protein OS=Proteus mirabilis (strain HI4320) OX=529507 GN=hns PE=3 SV=1
284	tr|B4EYH3|B4EYH3_PROMH	1	0.033	0	0.344	4		4		Major subunit of type 1 fimbria OS=Proteus mirabilis (strain HI4320) OX=529507 GN=atfA PE=4 SV=1
289	sp|B4F2B9|IF2_PROMH	1	0.033	0	0.344	4		4		Translation initiation factor IF-2 OS=Proteus mirabilis (strain HI4320) OX=529507 GN=infB PE=3 SV=1
40	sp|B4F2J0|FTSP_PROMH	1	0.021	0	0.34	3		3		Cell division protein FtsP OS=Proteus mirabilis (strain HI4320) OX=529507 GN=ftsP PE=3 SV=1
47	sp|B4ETP3|SYD_PROMH	1	0.021	0	0.34	3		3		Aspartate--tRNA ligase OS=Proteus mirabilis (strain HI4320) OX=529507 GN=aspS PE=3 SV=1
98	tr|B4EX56|B4EX56_PROMH	1	0.021	0	0.34	3		3		Phosphoenolpyruvate synthase OS=Proteus mirabilis (strain HI4320) OX=529507 GN=ppsA PE=3 SV=1
103	tr|B4EX63|B4EX63_PROMH	1	0.021	0	0.34	3		3		Hemin-binding periplasmic protein OS=Proteus mirabilis (strain HI4320) OX=529507 GN=hmuT PE=4 SV=1
123	tr|B4EX84|B4EX84_PROMH	1	0.021	0	0.34	3		3		Universal stress protein OS=Proteus mirabilis (strain HI4320) OX=529507 GN=uspG1 PE=3 SV=1
127	tr|B4F1C3|B4F1C3_PROMH	1	0.021	0	0.34	3		3		Aldehyde dehydrogenase OS=Proteus mirabilis (strain HI4320) OX=529507 GN=aldB PE=3 SV=1
145	tr|B4F173|B4F173_PROMH	1	0.021	0	0.34	3		3		Cell division protein FtsN OS=Proteus mirabilis (strain HI4320) OX=529507 GN=ftsN PE=3 SV=1
171	sp|B4EXE3|CH10_PROMH	1	0.021	0	0.34	3		3		Co-chaperonin GroES OS=Proteus mirabilis (strain HI4320) OX=529507 GN=groES PE=3 SV=1
184	sp|B4EXM0|RS9_PROMH	1	0.021	0	0.34	3		3		Small ribosomal subunit protein uS9 OS=Proteus mirabilis (strain HI4320) OX=529507 GN=rpsI PE=3 SV=1
277	tr|B4EV65|B4EV65_PROMH	1	0.021	0	0.34	3		3		Fimbrial adhesin OS=Proteus mirabilis (strain HI4320) OX=529507 GN=PMI0533 PE=1 SV=1
285	tr|B4F2B8|B4F2B8_PROMH	1	0.021	0	0.34	3		3		Transcription termination/antitermination protein NusA OS=Proteus mirabilis (strain HI4320) OX=529507 GN=nusA PE=3 SV=1
287	sp|B4EYR8|G6PI_PROMH	1	0.021	0	0.34	3		3		Glucose-6-phosphate isomerase OS=Proteus mirabilis (strain HI4320) OX=529507 GN=pgi PE=3 SV=1
297	sp|B4EY59|GUAA_PROMH	1	0.021	0	0.34	3		3		GMP synthase [glutamine-hydrolyzing] OS=Proteus mirabilis (strain HI4320) OX=529507 GN=guaA PE=3 SV=1
48	sp|B4ET28|IHFB_PROMH	1	0.011	0	0.337	2		2		Integration host factor subunit beta OS=Proteus mirabilis (strain HI4320) OX=529507 GN=ihfB PE=3 SV=1
56	tr|B4F2U1|B4F2U1_PROMH	1	0.011	0	0.337	2		2		Carbamoyl-phosphate synthase large chain OS=Proteus mirabilis (strain HI4320) OX=529507 GN=carB PE=3 SV=1
72	tr|B4EZE0|B4EZE0_PROMH	1	0.011	0	0.337	2		2		Phosphate acetyltransferase OS=Proteus mirabilis (strain HI4320) OX=529507 GN=pta PE=3 SV=1
96	sp|B4EWA3|TYPH_PROMH	1	0.011	0	0.337	2		2		Thymidine phosphorylase OS=Proteus mirabilis (strain HI4320) OX=529507 GN=deoA PE=3 SV=1
150	tr|B4EZ32|B4EZ32_PROMH	1	0.011	0	0.337	2		2		ribonucleoside-diphosphate reductase OS=Proteus mirabilis (strain HI4320) OX=529507 GN=nrdB PE=3 SV=1
224	tr|B4F159|B4F159_PROMH	1	0.011	0	0.337	2		2		ATP-dependent 6-phosphofructokinase OS=Proteus mirabilis (strain HI4320) OX=529507 GN=pfkA PE=3 SV=1
80	tr|B4ESQ7|B4ESQ7_PROMH	1	0.245	0	0.415	22			22	Succinate dehydrogenase flavoprotein subunit OS=Proteus mirabilis (strain HI4320) OX=529507 GN=sdhA PE=3 SV=1
81	sp|B4F0E3|ATPF_PROMH	1	0.059	0	0.353	6			6	ATP synthase subunit b OS=Proteus mirabilis (strain HI4320) OX=529507 GN=atpF PE=3 SV=1
262	tr|B4F268|B4F268_PROMH	1	0.046	0	0.349	5			5	Protein HflK OS=Proteus mirabilis (strain HI4320) OX=529507 GN=hflK PE=3 SV=1
160	tr|B4F0S4|B4F0S4_PROMH	1	0.033	0	0.344	4			4	Formate dehydrogenase-O, major subunit OS=Proteus mirabilis (strain HI4320) OX=529507 GN=fdoG PE=3 SV=1
