# Supplementary material for: First report on the physicochemical and proteomic characterization of Proteus mirabilis outer membrane vesicles under urine-mimicking growth conditions: comparative analysis with Escherichia coli
Source: Front Microbiol. 2024 Nov 6;15:1493859. doi: 10.3389/fmicb.2024.1493859 (PMC11578119; doi:10.3389/fmicb.2024.1493859)
Supplement: Supplementary file 2 [file Table_2.xlsx]

## Sheet: unique_Pm_LB
Proteins uniquely detected in OMVs from P. mirabilis LB
Uniprot ID	Replicate Count	Quant CDF	Variation Score	RHV Score	Total Signal	Description
tr|B4F1Z5|B4F1Z5_PROMH	2	0.994	0.54	0.734	0.00570289	Phosphatidylserine decarboxylase proenzyme OS=Proteus mirabilis (strain HI4320) OX=529507 GN=psd PE=3 SV=1
tr|B4EWI0|B4EWI0_PROMH	3	0.987	0.67	0.886	0.00501579	Outer membrane protein OS=Proteus mirabilis (strain HI4320) OX=529507 GN=ompW PE=4 SV=1
tr|B4EZI4|B4EZI4_PROMH	2	0.945	0.51	0.707	0.000961497	Glutamine synthetase OS=Proteus mirabilis (strain HI4320) OX=529507 GN=glnA PE=3 SV=1
tr|B4EVY8|B4EVY8_PROMH	3	0.823	0.74	0.854	0.000384346	Exported protein OS=Proteus mirabilis (strain HI4320) OX=529507 GN=PMI1297 PE=4 SV=1
sp|B4F0E6|ATPG_PROMH	2	0.857	0.71	0.745	0.000339306	ATP synthase gamma chain OS=Proteus mirabilis (strain HI4320) OX=529507 GN=atpG PE=3 SV=1
tr|B4EUE0|B4EUE0_PROMH	3	0.802	0.65	0.817	0.000330675	Penicillin-binding protein 1B OS=Proteus mirabilis (strain HI4320) OX=529507 GN=mrcB PE=3 SV=1
tr|B4EZ15|B4EZ15_PROMH	3	0.801	0.71	0.837	0.000327258	Phage protein OS=Proteus mirabilis (strain HI4320) OX=529507 GN=PMI1718 PE=4 SV=1
tr|B4EZ11|B4EZ11_PROMH	3	0.799	0.68	0.826	0.000322969	Phage protein OS=Proteus mirabilis (strain HI4320) OX=529507 GN=PMI1714 PE=4 SV=1
tr|B4ET08|B4ET08_PROMH	3	0.757	0.7	0.819	0.000245855	serine-type D-Ala-D-Ala carboxypeptidase OS=Proteus mirabilis (strain HI4320) OX=529507 GN=dacC PE=3 SV=1
tr|B4F1X1|B4F1X1_PROMH	3	0.733	0.75	0.828	0.00021208	Uroporphyrin-III C-methyltransferase OS=Proteus mirabilis (strain HI4320) OX=529507 GN=hemX PE=4 SV=1
tr|B4EYL5|B4EYL5_PROMH	2	0.79	0.61	0.689	0.000203086	Flagellar M-ring protein OS=Proteus mirabilis (strain HI4320) OX=529507 GN=fliF PE=3 SV=1
tr|B4F269|B4F269_PROMH	3	0.723	0.69	0.804	0.000199253	Protein HflC OS=Proteus mirabilis (strain HI4320) OX=529507 GN=hflC PE=3 SV=1
tr|B4EZN2|B4EZN2_PROMH	3	0.699	0.76	0.82	0.000173459	Glycerol-3-phosphate dehydrogenase OS=Proteus mirabilis (strain HI4320) OX=529507 GN=glpD PE=3 SV=1
tr|B4EV34|B4EV34_PROMH	3	0.696	0.65	0.782	0.000171379	Phage protein OS=Proteus mirabilis (strain HI4320) OX=529507 GN=PMI0500 PE=4 SV=1
tr|B4EUT6|B4EUT6_PROMH	3	0.692	0.71	0.801	0.000167355	Na(+)-translocating NADH-quinone reductase subunit C OS=Proteus mirabilis (strain HI4320) OX=529507 GN=nqrC PE=3 SV=1
sp|B4EYR5|PLSB_PROMH	2	0.756	0.72	0.714	0.000162744	Glycerol-3-phosphate acyltransferase OS=Proteus mirabilis (strain HI4320) OX=529507 GN=plsB PE=3 SV=1
tr|B4ESS1|B4ESS1_PROMH	3	0.684	0.68	0.788	0.000160235	Tol-Pal system protein TolQ OS=Proteus mirabilis (strain HI4320) OX=529507 GN=tolQ PE=3 SV=1
tr|B4EZT9|B4EZT9_PROMH	2	0.748	0.7	0.705	0.000154453	Alpha-2-macroglobulin OS=Proteus mirabilis (strain HI4320) OX=529507 GN=PMI1851 PE=3 SV=1
sp|B4EYA9|PAGP_PROMH	3	0.675	0.67	0.782	0.000152234	Lipid A acyltransferase PagP OS=Proteus mirabilis (strain HI4320) OX=529507 GN=pagP PE=3 SV=2
tr|B4EX05|B4EX05_PROMH	2	0.74	0.6	0.669	0.000146944	Cell division ATP-binding protein FtsE OS=Proteus mirabilis (strain HI4320) OX=529507 GN=ftsE PE=3 SV=1
tr|B4EZ08|B4EZ08_PROMH	3	0.668	0.73	0.799	0.000146942	Phage protein OS=Proteus mirabilis (strain HI4320) OX=529507 GN=PMI1711 PE=4 SV=1
tr|B4F048|B4F048_PROMH	3	0.667	0.71	0.792	0.000146175	Signal peptidase I OS=Proteus mirabilis (strain HI4320) OX=529507 GN=lepB PE=3 SV=1
tr|B4EZF2|B4EZF2_PROMH	3	0.667	0.65	0.772	0.000146171	Colicin V production protein OS=Proteus mirabilis (strain HI4320) OX=529507 GN=cvpA PE=4 SV=1
tr|B4EYQ0|B4EYQ0_PROMH	2	0.737	0.73	0.711	0.000144511	Methyl-accepting chemotaxis protein OS=Proteus mirabilis (strain HI4320) OX=529507 GN=PMI1665 PE=3 SV=1
tr|B4EVH4|B4EVH4_PROMH	3	0.663	0.66	0.774	0.000142634	Prophage protein OS=Proteus mirabilis (strain HI4320) OX=529507 GN=PMI0900 PE=4 SV=1
tr|B4EZ87|B4EZ87_PROMH	3	0.661	0.78	0.814	0.000141375	Dipeptide ABC transporter, substrate-binding protein OS=Proteus mirabilis (strain HI4320) OX=529507 GN=dppA PE=3 SV=1
tr|B4ESR3|B4ESR3_PROMH	3	0.659	0.69	0.783	0.000139529	Cytochrome D ubiquinol oxidase subunit I OS=Proteus mirabilis (strain HI4320) OX=529507 GN=cydA PE=3 SV=1
tr|B4EZ12|B4EZ12_PROMH	3	0.658	0.69	0.783	0.000139007	Phage protein OS=Proteus mirabilis (strain HI4320) OX=529507 GN=PMI1715 PE=4 SV=1
tr|B4F0B2|B4F0B2_PROMH	3	0.657	0.64	0.766	0.000137939	Cell division protein DamX OS=Proteus mirabilis (strain HI4320) OX=529507 GN=damX PE=3 SV=1
tr|B4EZ19|B4EZ19_PROMH	3	0.655	0.73	0.795	0.000136351	Phage protein OS=Proteus mirabilis (strain HI4320) OX=529507 GN=PMI1722 PE=4 SV=1
tr|B4EU14|B4EU14_PROMH	3	0.653	0.71	0.788	0.000135119	Sec translocon accessory complex subunit YajC OS=Proteus mirabilis (strain HI4320) OX=529507 GN=yajC PE=3 SV=1
tr|B4F108|B4F108_PROMH	3	0.653	0.66	0.771	0.000134958	Cell division protein FtsQ OS=Proteus mirabilis (strain HI4320) OX=529507 GN=ftsQ PE=3 SV=1
tr|B4EYQ3|B4EYQ3_PROMH	2	0.725	0.72	0.704	0.000134232	Chemotaxis protein CheA OS=Proteus mirabilis (strain HI4320) OX=529507 GN=cheA PE=4 SV=1
tr|B4EX12|B4EX12_PROMH	3	0.65	0.66	0.77	0.000133029	Peptidase OS=Proteus mirabilis (strain HI4320) OX=529507 GN=PMI3613 PE=3 SV=1
tr|B4F2F4|B4F2F4_PROMH	3	0.649	0.68	0.776	0.000132427	N-acetylmuramoyl-L-alanine amidase OS=Proteus mirabilis (strain HI4320) OX=529507 GN=amiC PE=4 SV=1
tr|B4EY33|B4EY33_PROMH	3	0.643	0.65	0.764	0.000128236	Exported protein OS=Proteus mirabilis (strain HI4320) OX=529507 GN=PMI2665 PE=4 SV=1
tr|B4F1I2|B4F1I2_PROMH	3	0.64	0.66	0.767	0.000126316	Bacterioferritin OS=Proteus mirabilis (strain HI4320) OX=529507 GN=bfr PE=3 SV=1
tr|B4ESS2|B4ESS2_PROMH	3	0.633	0.67	0.768	0.000121817	Tol-Pal system protein TolR OS=Proteus mirabilis (strain HI4320) OX=529507 GN=tolR PE=3 SV=1
tr|B4EXP9|B4EXP9_PROMH	2	0.698	0.72	0.695	0.00011528	Membrane protein OS=Proteus mirabilis (strain HI4320) OX=529507 GN=PMI3699 PE=3 SV=1
tr|B4EYQ2|B4EYQ2_PROMH	3	0.612	0.79	0.801	0.000109148	Chemotaxis protein CheW OS=Proteus mirabilis (strain HI4320) OX=529507 GN=cheW PE=4 SV=1
sp|B4ETK9|RL20_PROMH	3	0.607	0.69	0.766	0.000106576	Large ribosomal subunit protein bL20 OS=Proteus mirabilis (strain HI4320) OX=529507 GN=rplT PE=3 SV=1
tr|B4EZ74|B4EZ74_PROMH	3	0.605	0.7	0.768	0.00010562	Amino acid deaminase OS=Proteus mirabilis (strain HI4320) OX=529507 GN=aad PE=4 SV=1
tr|B4F031|B4F031_PROMH	2	0.678	0.72	0.688	0.000103002	Penicillin-binding protein 1A OS=Proteus mirabilis (strain HI4320) OX=529507 GN=mrcA PE=3 SV=1
tr|B4EUT4|B4EUT4_PROMH	3	0.587	0.76	0.782	9.62942e-05	Na(+)-translocating NADH-quinone reductase subunit A OS=Proteus mirabilis (strain HI4320) OX=529507 GN=nqrA PE=3 SV=1
tr|B4EZ10|B4EZ10_PROMH	3	0.586	0.75	0.779	9.57635e-05	Phage protein OS=Proteus mirabilis (strain HI4320) OX=529507 GN=PMI1713 PE=4 SV=1
tr|B4F254|B4F254_PROMH	3	0.586	0.77	0.785	9.55691e-05	Acetyl-coenzyme A carboxylase carboxyl transferase subunit alpha OS=Proteus mirabilis (strain HI4320) OX=529507 GN=accA PE=3 SV=1
tr|B4ET39|B4ET39_PROMH	2	0.659	0.56	0.629	9.30087e-05	Chromosome partition protein OS=Proteus mirabilis (strain HI4320) OX=529507 GN=mukB PE=4 SV=1
tr|B4F1Q0|B4F1Q0_PROMH	3	0.551	0.75	0.767	8.03421e-05	O-antigen chain length determinant OS=Proteus mirabilis (strain HI4320) OX=529507 GN=wzz PE=4 SV=1
tr|B4EU46|B4EU46_PROMH	3	0.539	0.72	0.753	7.55839e-05	Ubiquinol oxidase subunit 2 OS=Proteus mirabilis (strain HI4320) OX=529507 GN=cyoA PE=3 SV=1
tr|B4F2U7|B4F2U7_PROMH	2	0.615	0.59	0.624	7.39955e-05	Probable amidohydrolase OS=Proteus mirabilis (strain HI4320) OX=529507 GN=PMI1259 PE=4 SV=1
tr|B4F1X0|B4F1X0_PROMH	2	0.614	0.72	0.667	7.34725e-05	Porphyrin biosynthesis protein OS=Proteus mirabilis (strain HI4320) OX=529507 GN=hemY PE=4 SV=1
tr|B4EY49|B4EY49_PROMH	2	0.609	0.56	0.612	7.16482e-05	peptidoglycan lytic exotransglycosylase OS=Proteus mirabilis (strain HI4320) OX=529507 GN=slt PE=3 SV=1
sp|B4EZC8|NUOCD_PROMH	2	0.604	0.57	0.614	7.00521e-05	NADH-quinone oxidoreductase subunit C/D OS=Proteus mirabilis (strain HI4320) OX=529507 GN=nuoC PE=3 SV=1
tr|B4ESV8|B4ESV8_PROMH	2	0.602	0.66	0.643	6.90798e-05	HlyD-family secretion protein OS=Proteus mirabilis (strain HI4320) OX=529507 GN=PMI0618 PE=4 SV=1
tr|B4EV04|B4EV04_PROMH	2	0.592	0.51	0.59	6.5916e-05	serine-type D-Ala-D-Ala carboxypeptidase OS=Proteus mirabilis (strain HI4320) OX=529507 GN=dacA PE=3 SV=1
tr|B4F0Y1|B4F0Y1_PROMH	3	0.504	0.68	0.728	6.36954e-05	Small-conductance mechanosensitive channel OS=Proteus mirabilis (strain HI4320) OX=529507 GN=PMI2038 PE=3 SV=1
tr|B4ETI8|B4ETI8_PROMH	3	0.5	0.68	0.727	6.25312e-05	Tail-specific protease (C-terminal-processing peptidase) OS=Proteus mirabilis (strain HI4320) OX=529507 GN=prc PE=3 SV=1
tr|B4F1K6|B4F1K6_PROMH	2	0.58	0.71	0.652	6.19831e-05	Small ribosomal subunit protein uS13 OS=Proteus mirabilis (strain HI4320) OX=529507 GN=rpsM PE=3 SV=1
tr|B4EW68|B4EW68_PROMH	2	0.572	0.71	0.65	5.96496e-05	Methyl-accepting chemotaxis protein OS=Proteus mirabilis (strain HI4320) OX=529507 GN=PMI2380 PE=3 SV=1
tr|B4ETU3|B4ETU3_PROMH	3	0.487	0.78	0.756	5.87e-05	Alkyl hydroperoxide reductase C OS=Proteus mirabilis (strain HI4320) OX=529507 GN=ahpC PE=3 SV=1
tr|B4EZ13|B4EZ13_PROMH	3	0.481	0.72	0.734	5.69443e-05	Phage protein OS=Proteus mirabilis (strain HI4320) OX=529507 GN=PMI1716 PE=4 SV=1
tr|B4EW74|B4EW74_PROMH	2	0.559	0.62	0.615	5.57066e-05	Tellurite resistance protein OS=Proteus mirabilis (strain HI4320) OX=529507 GN=terB PE=4 SV=1
sp|B4F0E4|ATPD_PROMH	2	0.545	0.71	0.641	5.1967e-05	ATP synthase subunit delta OS=Proteus mirabilis (strain HI4320) OX=529507 GN=atpH PE=3 SV=1
tr|B4EWZ2|B4EWZ2_PROMH	2	0.544	0.72	0.644	5.16643e-05	Anaerobic glycerol-3-phosphate dehydrogenase subunit B OS=Proteus mirabilis (strain HI4320) OX=529507 GN=glpB PE=3 SV=1
tr|B4EXL7|B4EXL7_PROMH	2	0.542	0.7	0.636	5.13481e-05	Z-ring associated protein G OS=Proteus mirabilis (strain HI4320) OX=529507 GN=PMI3667 PE=3 SV=1
tr|B4EWG4|B4EWG4_PROMH	2	0.537	0.63	0.611	5.01208e-05	Respiratory nitrate reductase 1 beta chain OS=Proteus mirabilis (strain HI4320) OX=529507 GN=narH PE=4 SV=1
tr|B4F1F9|B4F1F9_PROMH	2	0.535	0.53	0.577	4.95349e-05	Exported amino acid deaminase OS=Proteus mirabilis (strain HI4320) OX=529507 GN=PMI2149 PE=4 SV=1
tr|B4ESZ0|B4ESZ0_PROMH	2	0.525	0.68	0.624	4.72164e-05	Outer membrane assembly protein OS=Proteus mirabilis (strain HI4320) OX=529507 GN=asmA PE=4 SV=1
sp|B4EVC3|PYRD_PROMH	2	0.521	0.72	0.636	4.62789e-05	Dihydroorotate dehydrogenase (quinone) OS=Proteus mirabilis (strain HI4320) OX=529507 GN=pyrD PE=3 SV=1
tr|B4ETM2|B4ETM2_PROMH	3	0.435	0.67	0.702	4.54132e-05	Lipoprotein OS=Proteus mirabilis (strain HI4320) OX=529507 GN=nlpC PE=3 SV=1
tr|B4EZ14|B4EZ14_PROMH	2	0.515	0.64	0.607	4.48117e-05	Phage protein OS=Proteus mirabilis (strain HI4320) OX=529507 GN=PMI1717 PE=4 SV=1
tr|B4ESS3|B4ESS3_PROMH	2	0.514	0.64	0.607	4.45663e-05	TolA protein OS=Proteus mirabilis (strain HI4320) OX=529507 GN=tolA PE=4 SV=1
tr|B4EV90|B4EV90_PROMH	2	0.514	0.64	0.607	4.45648e-05	DNA translocase FtsK OS=Proteus mirabilis (strain HI4320) OX=529507 GN=ftsK PE=3 SV=1
tr|B4EZS6|B4EZS6_PROMH	2	0.509	0.54	0.572	4.3642e-05	GNAT-family acetyltransferase OS=Proteus mirabilis (strain HI4320) OX=529507 GN=PMI1838 PE=4 SV=1
tr|B4F202|B4F202_PROMH	2	0.505	0.61	0.594	4.27643e-05	N-acetylmuramoyl-L-alanine amidase OS=Proteus mirabilis (strain HI4320) OX=529507 GN=amiB PE=4 SV=1
tr|B4EV40|B4EV40_PROMH	2	0.504	0.68	0.617	4.24545e-05	Phage protein OS=Proteus mirabilis (strain HI4320) OX=529507 GN=PMI0507 PE=4 SV=1
tr|B4EY68|B4EY68_PROMH	2	0.498	0.56	0.575	4.12301e-05	Exported protein OS=Proteus mirabilis (strain HI4320) OX=529507 GN=PMI1554 PE=4 SV=1
sp|B4F2C2|RS15_PROMH	2	0.491	0.72	0.626	3.98192e-05	Small ribosomal subunit protein uS15 OS=Proteus mirabilis (strain HI4320) OX=529507 GN=rpsO PE=3 SV=1
sp|B4ETL6|ARNC_PROMH	2	0.49	0.71	0.622	3.97433e-05	Undecaprenyl-phosphate 4-deoxy-4-formamido-L-arabinose transferase OS=Proteus mirabilis (strain HI4320) OX=529507 GN=arnC PE=3 SV=1
tr|B4EYN3|B4EYN3_PROMH	2	0.489	0.52	0.559	3.95363e-05	Flagellar L-ring protein OS=Proteus mirabilis (strain HI4320) OX=529507 GN=flgH PE=3 SV=1
tr|B4EUU0|B4EUU0_PROMH	2	0.487	0.66	0.605	3.90506e-05	FAD:protein FMN transferase OS=Proteus mirabilis (strain HI4320) OX=529507 GN=apbE PE=3 SV=1
tr|B4EUK6|B4EUK6_PROMH	2	0.48	0.65	0.599	3.77846e-05	Fimbrial adhesin OS=Proteus mirabilis (strain HI4320) OX=529507 GN=mrpH PE=1 SV=1
tr|B4F2V3|B4F2V3_PROMH	2	0.471	0.59	0.576	3.608e-05	Exported protein OS=Proteus mirabilis (strain HI4320) OX=529507 GN=PMI0007 PE=4 SV=1
tr|B4EZU1|B4EZU1_PROMH	2	0.461	0.71	0.613	3.44497e-05	Peptidase B OS=Proteus mirabilis (strain HI4320) OX=529507 GN=pepB PE=3 SV=1
tr|B4F106|B4F106_PROMH	2	0.461	0.72	0.616	3.43733e-05	Cell division protein FtsZ OS=Proteus mirabilis (strain HI4320) OX=529507 GN=ftsZ PE=3 SV=1
tr|B4EZR8|B4EZR8_PROMH	2	0.459	0.7	0.609	3.40481e-05	PTS family enzyme IIA component OS=Proteus mirabilis (strain HI4320) OX=529507 GN=crr PE=4 SV=1
sp|P53521|PMFF_PROMH	2	0.459	0.54	0.555	3.39819e-05	Putative minor fimbrial subunit PmfF OS=Proteus mirabilis (strain HI4320) OX=529507 GN=pmfF PE=3 SV=1
sp|B4ETL7|ARNA_PROMH	2	0.456	0.71	0.611	3.35541e-05	Bifunctional polymyxin resistance protein ArnA OS=Proteus mirabilis (strain HI4320) OX=529507 GN=arnA PE=3 SV=1
tr|B4F1N8|B4F1N8_PROMH	3	0.375	0.74	0.705	3.34553e-05	Protein QmcA OS=Proteus mirabilis (strain HI4320) OX=529507 GN=PMI2170 PE=3 SV=1
sp|B4F0E1|ATP6_PROMH	2	0.454	0.66	0.594	3.31855e-05	ATP synthase subunit a OS=Proteus mirabilis (strain HI4320) OX=529507 GN=atpB PE=3 SV=1
tr|B4EZF3|B4EZF3_PROMH	2	0.45	0.6	0.572	3.26236e-05	Cell division protein DedD OS=Proteus mirabilis (strain HI4320) OX=529507 GN=dedD PE=3 SV=1
tr|B4F118|B4F118_PROMH	2	0.449	0.55	0.555	3.24555e-05	Cell division protein FtsL OS=Proteus mirabilis (strain HI4320) OX=529507 GN=ftsL PE=3 SV=1
tr|B4EXK0|B4EXK0_PROMH	2	0.448	0.5	0.538	3.2324e-05	Lipopolysaccharide export system protein LptA OS=Proteus mirabilis (strain HI4320) OX=529507 GN=lptA PE=3 SV=1
tr|B4EY34|B4EY34_PROMH	2	0.444	0.52	0.544	3.15762e-05	Lipoprotein OS=Proteus mirabilis (strain HI4320) OX=529507 GN=PMI2666 PE=4 SV=1
tr|B4EW24|B4EW24_PROMH	3	0.362	0.73	0.697	3.1263e-05	Superoxide dismutase [Cu-Zn] OS=Proteus mirabilis (strain HI4320) OX=529507 GN=sodC PE=3 SV=1
sp|B4EWC9|UBIE_PROMH	2	0.427	0.73	0.608	2.89999e-05	Ubiquinone/menaquinone biosynthesis C-methyltransferase UbiE OS=Proteus mirabilis (strain HI4320) OX=529507 GN=ubiE PE=3 SV=1
tr|B4F291|B4F291_PROMH	2	0.425	0.6	0.564	2.88264e-05	Translocation and assembly module subunit TamA OS=Proteus mirabilis (strain HI4320) OX=529507 GN=PMI3390 PE=3 SV=1
sp|B4F1J1|RL16_PROMH	2	0.423	0.69	0.593	2.84578e-05	Large ribosomal subunit protein uL16 OS=Proteus mirabilis (strain HI4320) OX=529507 GN=rplP PE=3 SV=1
tr|B4EU27|B4EU27_PROMH	2	0.422	0.59	0.56	2.84002e-05	D-ribose ABC transporter, substrate-binding periplasmic protein OS=Proteus mirabilis (strain HI4320) OX=529507 GN=rbsB PE=4 SV=1
tr|B4F2B3|B4F2B3_PROMH	2	0.422	0.71	0.6	2.82665e-05	ATP-dependent zinc metalloprotease FtsH OS=Proteus mirabilis (strain HI4320) OX=529507 GN=ftsH PE=3 SV=1
tr|B4EZ68|B4EZ68_PROMH	2	0.421	0.62	0.569	2.8133e-05	Thiol:disulfide interchange protein OS=Proteus mirabilis (strain HI4320) OX=529507 GN=dsbA PE=1 SV=1
sp|B4ETJ0|HTPX_PROMH	2	0.419	0.56	0.549	2.78612e-05	Protease HtpX OS=Proteus mirabilis (strain HI4320) OX=529507 GN=htpX PE=3 SV=1
tr|B4EUK0|B4EUK0_PROMH	2	0.416	0.59	0.558	2.75324e-05	Fimbrial subunit OS=Proteus mirabilis (strain HI4320) OX=529507 GN=mrpB PE=4 SV=1
tr|B4EV67|B4EV67_PROMH	2	0.403	0.52	0.53	2.5811e-05	Fimbrial chaperone OS=Proteus mirabilis (strain HI4320) OX=529507 GN=PMI0535 PE=3 SV=1
tr|B4F2Z1|B4F2Z1_PROMH	3	0.206	0.73	0.645	1.25242e-05	hydrogenase (acceptor) OS=Proteus mirabilis (strain HI4320) OX=529507 GN=hyb0 PE=3 SV=1

## Sheet: unique_Pm_AU
Proteins uniquely detected in OMVs from P. mirabilis AU
Uniprot ID	Replicate Count	Quant CDF	Variation Score	RHV Score	Total Signal	Description
tr|B4EY62|B4EY62_PROMH	2	0.804	0.7	0.835	0.000224144	TonB-dependent receptor OS=Proteus mirabilis (strain HI4320) OX=529507 GN=PMI1548 PE=3 SV=1
tr|B4EUU5|B4EUU5_PROMH	2	0.734	0.68	0.805	0.000141775	TonB-dependent ferric siderephore receptor OS=Proteus mirabilis (strain HI4320) OX=529507 GN=PMI0363 PE=3 SV=1
tr|B4EXJ5|B4EXJ5_PROMH	2	0.695	0.71	0.802	0.000113067	Siderophore TonB-dependent receptor OS=Proteus mirabilis (strain HI4320) OX=529507 GN=PMI2596 PE=3 SV=1
tr|B4EUG9|B4EUG9_PROMH	2	0.513	0.69	0.734	4.43292e-05	TonB-dependent siderophore receptor OS=Proteus mirabilis (strain HI4320) OX=529507 GN=PMI0233 PE=3 SV=1
tr|B4EXQ4|B4EXQ4_PROMH	2	0.397	0.64	0.679	2.5037e-05	Probable exported protease OS=Proteus mirabilis (strain HI4320) OX=529507 GN=PMI3704 PE=3 SV=1

## Sheet: increased_Pm_LB_PWC
Proteins increased in OMVs from P. mirabilis LB
Uniprot ID	Peptide Count	Coverage %	Log2 (FC)	p-value	Description
tr|B4EZ17|B4EZ17_PROMH	11	0.407	6.529	3.1235e-06	Phage protein OS=Proteus mirabilis (strain HI4320) OX=529507 GN=PMI1720 PE=4 SV=1
tr|B4EWN9|B4EWN9_PROMH	9	0.532	5.914	0.000385761	Major outer membrane lipoprotein Lpp OS=Proteus mirabilis (strain HI4320) OX=529507 GN=lpp PE=3 SV=1
tr|B4F0Q7|B4F0Q7_PROMH	9	0.649	5.851	0.00325025	Exported protein OS=Proteus mirabilis (strain HI4320) OX=529507 GN=PMI3093 PE=4 SV=1
tr|B4EZ09|B4EZ09_PROMH	32	0.757	5.328	0.00292252	Phage protein OS=Proteus mirabilis (strain HI4320) OX=529507 GN=PMI1712 PE=4 SV=1
tr|B4EWY9|B4EWY9_PROMH	55	0.841	5.316	3.47468e-06	Glycerophosphoryl diester phosphodiesterase OS=Proteus mirabilis (strain HI4320) OX=529507 GN=glpQ PE=4 SV=1
sp|B4F0E2|ATPL_PROMH	2	0.203	5.274	0.0409805	ATP synthase subunit c OS=Proteus mirabilis (strain HI4320) OX=529507 GN=atpE PE=3 SV=1
tr|B4F2Y1|B4F2Y1_PROMH	61	0.793	5.226	2.45137e-05	2',3'-cyclic-nucleotide 2'-phosphodiesterase OS=Proteus mirabilis (strain HI4320) OX=529507 GN=cpdB PE=3 SV=1
tr|B4F2Y0|B4F2Y0_PROMH	38	0.519	5.143	6.83897e-14	Outer membrane protein OS=Proteus mirabilis (strain HI4320) OX=529507 GN=PMI0044 PE=4 SV=1
tr|B4EZ07|B4EZ07_PROMH	34	0.597	4.974	3.14012e-09	Phage protein OS=Proteus mirabilis (strain HI4320) OX=529507 GN=PMI1710 PE=4 SV=1
tr|B4EXT9|B4EXT9_PROMH	33	0.68	4.749	2.39326e-06	MltA-interacting protein OS=Proteus mirabilis (strain HI4320) OX=529507 GN=mipA PE=3 SV=1
tr|B4EZ36|B4EZ36_PROMH	12	0.833	4.73	4.57804e-06	Exported protein OS=Proteus mirabilis (strain HI4320) OX=529507 GN=PMI1739 PE=4 SV=1
tr|B4EV35|B4EV35_PROMH	39	0.883	4.701	0.00152383	Phage protein OS=Proteus mirabilis (strain HI4320) OX=529507 GN=PMI0501 PE=4 SV=1
tr|B4F2F3|B4F2F3_PROMH	30	0.695	4.613	0.03087	Membrane-bound lytic murein transglycosylase A OS=Proteus mirabilis (strain HI4320) OX=529507 GN=mltA PE=4 SV=1
tr|B4EVA1|B4EVA1_PROMH	30	0.684	4.282	3.56738e-05	L-asparaginase II OS=Proteus mirabilis (strain HI4320) OX=529507 GN=ansB PE=3 SV=1
sp|B4ET41|APHA_PROMH	23	0.789	4.272	0.00437555	Class B acid phosphatase OS=Proteus mirabilis (strain HI4320) OX=529507 GN=aphA PE=3 SV=1
tr|B4EZ37|B4EZ37_PROMH	34	0.645	4.053	0.00691591	Catalase OS=Proteus mirabilis (strain HI4320) OX=529507 GN=katA PE=3 SV=1
tr|B4EXB0|B4EXB0_PROMH	56	0.747	4.04	3.68594e-13	Oligopeptide ABC transporter, oligopeptide-binding protein OS=Proteus mirabilis (strain HI4320) OX=529507 GN=oppA PE=3 SV=1
tr|B4EUK3|B4EUK3_PROMH	8	0.503	3.99	0.0210441	Fimbrial subunit OS=Proteus mirabilis (strain HI4320) OX=529507 GN=mrpE PE=4 SV=1
tr|B4ESS5|B4ESS5_PROMH	22	0.842	3.706	9.38443e-07	Peptidoglycan-associated lipoprotein OS=Proteus mirabilis (strain HI4320) OX=529507 GN=pal PE=3 SV=1
tr|B4EUI6|B4EUI6_PROMH	31	0.774	3.684	0.0352943	Lipoprotein OS=Proteus mirabilis (strain HI4320) OX=529507 GN=PMI0250 PE=4 SV=1
tr|B4F222|B4F222_PROMH	32	0.834	3.661	2.98017e-10	Lipoprotein OS=Proteus mirabilis (strain HI4320) OX=529507 GN=nlpD PE=4 SV=1
sp|B4F0E5|ATPA_PROMH	46	0.717	3.621	3.4542e-08	ATP synthase subunit alpha OS=Proteus mirabilis (strain HI4320) OX=529507 GN=atpA PE=3 SV=1
tr|B4ETI9|B4ETI9_PROMH	56	0.822	3.58	4.94207e-09	Exported protein OS=Proteus mirabilis (strain HI4320) OX=529507 GN=PMI1017 PE=3 SV=1
tr|B4F1P5|B4F1P5_PROMH	37	0.608	3.545	1.33868e-05	Protein UshA [includes: UDP-sugar hydrolase and 5'-nucleotidase] OS=Proteus mirabilis (strain HI4320) OX=529507 GN=ushA PE=3 SV=1
tr|B4EY32|B4EY32_PROMH	4	0.106	3.446	0.00870055	Exported protein OS=Proteus mirabilis (strain HI4320) OX=529507 GN=PMI2664 PE=4 SV=1
tr|B4F2Y3|B4F2Y3_PROMH	58	0.917	3.435	5.63993e-14	Secreted 5'-nucleotidase OS=Proteus mirabilis (strain HI4320) OX=529507 GN=PMI0047 PE=3 SV=1
tr|B4F246|B4F246_PROMH	20	0.804	3.401	0.00176695	Lipoprotein OS=Proteus mirabilis (strain HI4320) OX=529507 GN=metQ PE=3 SV=1
sp|B4F0E7|ATPB_PROMH	53	0.913	3.394	2.20265e-06	ATP synthase subunit beta OS=Proteus mirabilis (strain HI4320) OX=529507 GN=atpD PE=3 SV=1
tr|B4EZ18|B4EZ18_PROMH	50	0.788	3.357	0	Phage protein OS=Proteus mirabilis (strain HI4320) OX=529507 GN=PMI1721 PE=4 SV=1
tr|B4EUM3|B4EUM3_PROMH	34	0.51	3.335	7.41986e-11	Glycoporin OS=Proteus mirabilis (strain HI4320) OX=529507 GN=rafY PE=4 SV=1
tr|B4EYN6|B4EYN6_PROMH	19	0.601	3.295	1.25822e-05	Flagellar hook protein FlgE OS=Proteus mirabilis (strain HI4320) OX=529507 GN=flgE PE=3 SV=1
tr|B4F1V4|B4F1V4_PROMH	5	0.444	3.259	0.0398015	Thioredoxin OS=Proteus mirabilis (strain HI4320) OX=529507 GN=trxA PE=3 SV=1
tr|B4EVY7|B4EVY7_PROMH	37	0.658	3.231	0.0205464	Fumarate hydratase class II OS=Proteus mirabilis (strain HI4320) OX=529507 GN=fumC PE=3 SV=1
tr|B4EWM7|B4EWM7_PROMH	10	0.453	3.133	0.000753721	Superoxide dismutase OS=Proteus mirabilis (strain HI4320) OX=529507 GN=sodB PE=3 SV=1
tr|B4EUQ6|B4EUQ6_PROMH	13	0.514	3.044	0.00195375	peptidoglycan lytic exotransglycosylase OS=Proteus mirabilis (strain HI4320) OX=529507 GN=mltC PE=3 SV=1
tr|B4EVB7|B4EVB7_PROMH	23	0.631	3.031	8.38488e-05	Aminotransferase OS=Proteus mirabilis (strain HI4320) OX=529507 GN=aspC PE=3 SV=1
tr|B4ETV2|B4ETV2_PROMH	17	0.548	3.009	0.0222478	Exported L-asparaginase OS=Proteus mirabilis (strain HI4320) OX=529507 GN=PMI1222 PE=4 SV=1
tr|B4F1Y5|B4F1Y5_PROMH	18	0.505	2.999	0.00536342	Phospholipase A1 OS=Proteus mirabilis (strain HI4320) OX=529507 GN=pldA PE=3 SV=1
tr|B4F166|B4F166_PROMH	27	0.553	2.991	0.00166575	Glycerol kinase OS=Proteus mirabilis (strain HI4320) OX=529507 GN=glpK PE=3 SV=1
tr|B4EX84|B4EX84_PROMH	10	0.793	2.943	0.01934	Universal stress protein OS=Proteus mirabilis (strain HI4320) OX=529507 GN=uspG1 PE=3 SV=1
tr|B4EZH7|B4EZH7_PROMH	43	0.773	2.885	5.8253e-10	Long-chain fatty acid transport protein OS=Proteus mirabilis (strain HI4320) OX=529507 GN=fadL PE=3 SV=1
tr|B4ESR0|B4ESR0_PROMH	23	0.45	2.811	0.0222972	Dihydrolipoyllysine-residue succinyltransferase component of 2-oxoglutarate dehydrogenase complex OS=Proteus mirabilis (strain HI4320) OX=529507 GN=sucB PE=3 SV=1
tr|B4F0H3|B4F0H3_PROMH	16	0.612	2.713	4.88048e-05	Ecotin OS=Proteus mirabilis (strain HI4320) OX=529507 GN=eco PE=3 SV=1
sp|B4EZF5|ACCD_PROMH	19	0.409	2.688	0.0170858	Acetyl-coenzyme A carboxylase carboxyl transferase subunit beta OS=Proteus mirabilis (strain HI4320) OX=529507 GN=accD PE=3 SV=1
tr|B4ETS9|B4ETS9_PROMH	21	0.785	2.68	0.00833858	Exported protein OS=Proteus mirabilis (strain HI4320) OX=529507 GN=PMI1199 PE=4 SV=1
tr|B4EZ63|B4EZ63_PROMH	14	0.726	2.664	0.0450095	Peptidyl-prolyl cis-trans isomerase OS=Proteus mirabilis (strain HI4320) OX=529507 GN=ppiA PE=3 SV=1
tr|B4EV05|B4EV05_PROMH	18	0.472	2.556	1.60589e-07	Rare lipoprotein A OS=Proteus mirabilis (strain HI4320) OX=529507 GN=rlpA PE=4 SV=1
tr|B4EZH8|B4EZH8_PROMH	14	0.587	2.532	0.0124051	VacJ lipoprotein OS=Proteus mirabilis (strain HI4320) OX=529507 GN=vacJ PE=3 SV=1
sp|B4EXE2|CH60_PROMH	71	0.878	2.526	2.51799e-13	Chaperonin GroEL OS=Proteus mirabilis (strain HI4320) OX=529507 GN=groEL PE=3 SV=1
sp|B4EYV8|RS7_PROMH	19	0.737	2.506	6.26056e-05	Small ribosomal subunit protein uS7 OS=Proteus mirabilis (strain HI4320) OX=529507 GN=rpsG PE=3 SV=1
tr|B4EU70|B4EU70_PROMH	30	0.813	2.475	4.99793e-08	Multidrug efflux protein OS=Proteus mirabilis (strain HI4320) OX=529507 GN=acrA PE=3 SV=1
tr|B4ESQ9|B4ESQ9_PROMH	48	0.484	2.429	0.0164082	oxoglutarate dehydrogenase (succinyl-transferring) OS=Proteus mirabilis (strain HI4320) OX=529507 GN=sucA PE=3 SV=1
tr|B4EWH9|B4EWH9_PROMH	13	0.577	2.407	0.000266414	Lipoprotein OS=Proteus mirabilis (strain HI4320) OX=529507 GN=PMI1349 PE=4 SV=1
tr|B4EW37|B4EW37_PROMH	36	0.88	2.404	3.67084e-12	Outer membrane protein TolC OS=Proteus mirabilis (strain HI4320) OX=529507 GN=tolC PE=3 SV=1
tr|B4EVB8|B4EVB8_PROMH	33	0.499	2.359	1.0575e-07	Outer membrane porin OS=Proteus mirabilis (strain HI4320) OX=529507 GN=ompF PE=3 SV=1
tr|B4F2Y2|B4F2Y2_PROMH	12	0.512	2.344	0.0112127	Lipoprotein OS=Proteus mirabilis (strain HI4320) OX=529507 GN=PMI0046 PE=3 SV=1
sp|B4EUF7|ENO_PROMH	25	0.547	2.331	0.000502525	Enolase OS=Proteus mirabilis (strain HI4320) OX=529507 GN=eno PE=1 SV=1
tr|B4EU10|B4EU10_PROMH	16	0.66	2.309	0.00239443	Thioredoxin peroxidase OS=Proteus mirabilis (strain HI4320) OX=529507 GN=ahpC PE=3 SV=1
sp|B4F2V5|DNAK_PROMH	48	0.725	2.308	2.46427e-05	Chaperone protein DnaK OS=Proteus mirabilis (strain HI4320) OX=529507 GN=dnaK PE=3 SV=1
tr|B4F0Q4|B4F0Q4_PROMH	14	0.561	2.264	3.63367e-05	Exported protein OS=Proteus mirabilis (strain HI4320) OX=529507 GN=PMI2036 PE=4 SV=1
tr|B4ET20|B4ET20_PROMH	15	0.455	2.188	0.0227917	Arginine ABC transporter, substrate-binding protein OS=Proteus mirabilis (strain HI4320) OX=529507 GN=artI PE=3 SV=1
tr|B4EZ34|B4EZ34_PROMH	8	0.649	2.185	0.00273837	Lipoprotein OS=Proteus mirabilis (strain HI4320) OX=529507 GN=PMI1737 PE=4 SV=1
sp|B4F2A1|MDH_PROMH	31	0.942	2.181	1.04214e-05	Malate dehydrogenase OS=Proteus mirabilis (strain HI4320) OX=529507 GN=mdh PE=3 SV=1
tr|B4EYK4|B4EYK4_PROMH	26	0.681	2.164	2.67962e-05	Flagellin OS=Proteus mirabilis (strain HI4320) OX=529507 GN=fliC2 PE=3 SV=1
tr|B4F2I9|B4F2I9_PROMH	45	0.517	2.14	7.19487e-06	Autotransporter (Serine protease) OS=Proteus mirabilis (strain HI4320) OX=529507 GN=PMI2341 PE=3 SV=1
tr|B4F1K1|B4F1K1_PROMH	14	0.657	2.126	0.0216414	Small ribosomal subunit protein uS5 OS=Proteus mirabilis (strain HI4320) OX=529507 GN=rpsE PE=3 SV=1
sp|B4F1J8|RS8_PROMH	9	0.677	2.094	0.0238207	Small ribosomal subunit protein uS8 OS=Proteus mirabilis (strain HI4320) OX=529507 GN=rpsH PE=3 SV=1
sp|B4F277|RS18_PROMH	7	0.533	2.046	0.00144936	Small ribosomal subunit protein bS18 OS=Proteus mirabilis (strain HI4320) OX=529507 GN=rpsR PE=3 SV=1
tr|B4EXB5|B4EXB5_PROMH	21	0.482	2.042	0.000418099	Nickel/di-oligopepetide ABC transporter, substrate-binding protein OS=Proteus mirabilis (strain HI4320) OX=529507 GN=yntA PE=4 SV=1
tr|B4EVV2|B4EVV2_PROMH	9	0.513	2.023	4.49489e-05	Lipoprotein OS=Proteus mirabilis (strain HI4320) OX=529507 GN=PMI1165 PE=4 SV=1
tr|B4F1H5|B4F1H5_PROMH	30	0.571	2.018	2.03512e-05	Vitamin B12 transporter BtuB OS=Proteus mirabilis (strain HI4320) OX=529507 GN=btuB PE=3 SV=1
sp|B4EYV7|EFG_PROMH	41	0.632	1.961	0.000806282	Elongation factor G OS=Proteus mirabilis (strain HI4320) OX=529507 GN=fusA PE=3 SV=1
tr|B4EZW8|B4EZW8_PROMH	17	0.414	1.959	0.000818768	Iron ABC transporter, substrate-binding protein OS=Proteus mirabilis (strain HI4320) OX=529507 GN=PMI2957 PE=4 SV=1
tr|B4EV66|B4EV66_PROMH	28	0.408	1.938	0.00497439	Fimbrial usher protein OS=Proteus mirabilis (strain HI4320) OX=529507 GN=PMI0534 PE=3 SV=1
sp|B4F1I5|RL4_PROMH	12	0.627	1.929	0.00433581	Large ribosomal subunit protein uL4 OS=Proteus mirabilis (strain HI4320) OX=529507 GN=rplD PE=3 SV=1
tr|B4EXK8|B4EXK8_PROMH	17	0.699	1.92	0.00479098	Toluene tolerance protein OS=Proteus mirabilis (strain HI4320) OX=529507 GN=PMI3658 PE=4 SV=1
sp|B4F1J6|RL5_PROMH	20	0.732	1.855	0.00471315	Large ribosomal subunit protein uL5 OS=Proteus mirabilis (strain HI4320) OX=529507 GN=rplE PE=3 SV=1
sp|B4F1L0|RL17_PROMH	10	0.5	1.841	0.00837977	Large ribosomal subunit protein bL17 OS=Proteus mirabilis (strain HI4320) OX=529507 GN=rplQ PE=3 SV=1
sp|B4EWA1|DEOD_PROMH	9	0.525	1.804	0.0377561	Purine nucleoside phosphorylase DeoD-type OS=Proteus mirabilis (strain HI4320) OX=529507 GN=deoD PE=3 SV=1
tr|B4F0Y8|B4F0Y8_PROMH	56	0.541	1.8	9.07196e-05	Pyruvate dehydrogenase E1 component OS=Proteus mirabilis (strain HI4320) OX=529507 GN=aceE PE=4 SV=1
tr|B4EZN9|B4EZN9_PROMH	23	0.742	1.792	0.000196414	Exported protein OS=Proteus mirabilis (strain HI4320) OX=529507 GN=PMI2937 PE=3 SV=1
tr|B4EVD6|B4EVD6_PROMH	62	0.928	1.751	1.04079e-09	Outer membrane protein A OS=Proteus mirabilis (strain HI4320) OX=529507 GN=ompA PE=3 SV=1
sp|B4F2D2|EFTS_PROMH	19	0.565	1.705	0.00718595	Elongation factor Ts OS=Proteus mirabilis (strain HI4320) OX=529507 GN=tsf PE=3 SV=1
sp|B4F1J9|RL6_PROMH	12	0.616	1.705	0.0445298	Large ribosomal subunit protein uL6 OS=Proteus mirabilis (strain HI4320) OX=529507 GN=rplF PE=3 SV=1
tr|B4EZ73|B4EZ73_PROMH	17	0.752	1.688	0.000324547	Endoribonuclease OS=Proteus mirabilis (strain HI4320) OX=529507 GN=PMI2833 PE=3 SV=1
tr|B4EY38|B4EY38_PROMH	20	0.58	1.67	2.17375e-05	Lipoprotein OS=Proteus mirabilis (strain HI4320) OX=529507 GN=PMI2670 PE=4 SV=1
tr|B4EXB1|B4EXB1_PROMH	25	0.529	1.661	0.000982238	Oligopeptide ABC transporter, oligopeptide-binding protein OS=Proteus mirabilis (strain HI4320) OX=529507 GN=oppA2 PE=3 SV=1
tr|B4EVV9|B4EVV9_PROMH	20	0.493	1.655	8.46908e-07	Lipoprotein OS=Proteus mirabilis (strain HI4320) OX=529507 GN=PMI1172 PE=4 SV=1
tr|B4EXN9|B4EXN9_PROMH	18	0.828	1.654	0.00783057	Phospholipid-binding lipoprotein OS=Proteus mirabilis (strain HI4320) OX=529507 GN=PMI3689 PE=4 SV=1
tr|B4EU50|B4EU50_PROMH	23	0.823	1.644	0.00265055	Lipoprotein OS=Proteus mirabilis (strain HI4320) OX=529507 GN=PMI0112 PE=4 SV=1
tr|B4F1Q3|B4F1Q3_PROMH	29	0.528	1.562	0.013113	Chaperone protein HtpG OS=Proteus mirabilis (strain HI4320) OX=529507 GN=htpG PE=3 SV=1
tr|B4EZE2|B4EZE2_PROMH	6	0.174	1.541	0.0112873	Broad specificity amino-acid racemase OS=Proteus mirabilis (strain HI4320) OX=529507 GN=PMI1774 PE=3 SV=1
tr|B4EWL9|B4EWL9_PROMH	9	0.748	1.456	0.00404269	Outer membrane lipoprotein OS=Proteus mirabilis (strain HI4320) OX=529507 GN=slyB PE=4 SV=1
tr|B4EVD0|B4EVD0_PROMH	9	0.574	1.381	0.00640094	Lipoprotein protein OS=Proteus mirabilis (strain HI4320) OX=529507 GN=PMI0778 PE=4 SV=1
tr|B4F2H9|B4F2H9_PROMH	42	0.555	1.336	2.3052e-06	LPS-assembly protein LptD OS=Proteus mirabilis (strain HI4320) OX=529507 GN=imp PE=3 SV=1
sp|P53522|PMFE_PROMH	12	0.532	1.326	0.041083	Putative minor fimbrial subunit PmfE OS=Proteus mirabilis (strain HI4320) OX=529507 GN=pmfE PE=3 SV=1
tr|B4EX89|B4EX89_PROMH	4	0.339	1.303	0.0355432	Exported protein OS=Proteus mirabilis (strain HI4320) OX=529507 GN=PMI1454 PE=4 SV=1
tr|B4EXT7|B4EXT7_PROMH	28	0.716	1.281	0.0182169	Glyceraldehyde-3-phosphate dehydrogenase OS=Proteus mirabilis (strain HI4320) OX=529507 GN=gapA PE=3 SV=1
tr|B4EV18|B4EV18_PROMH	24	0.687	1.266	0.00103073	Glutamate/aspartate ABC transporter, substrate-binding protein OS=Proteus mirabilis (strain HI4320) OX=529507 GN=gltI PE=4 SV=1
tr|B4EVG5|B4EVG5_PROMH	35	0.643	1.265	0.0122558	Isocitrate dehydrogenase [NADP] OS=Proteus mirabilis (strain HI4320) OX=529507 GN=icd PE=4 SV=1
tr|B4EZ80|B4EZ80_PROMH	18	0.382	1.257	2.92232e-05	Insulinase (Peptidase family M16) OS=Proteus mirabilis (strain HI4320) OX=529507 GN=PMI2840 PE=4 SV=1
tr|B4F250|B4F250_PROMH	14	0.553	1.249	0.0055482	Copper homeostasis lipoprotein OS=Proteus mirabilis (strain HI4320) OX=529507 GN=cutF PE=4 SV=1
tr|B4EYN0|B4EYN0_PROMH	24	0.444	1.246	0.0373428	Flagellar hook-associated protein 1 OS=Proteus mirabilis (strain HI4320) OX=529507 GN=flgK PE=3 SV=1
tr|B4EYW5|B4EYW5_PROMH	24	0.751	1.221	2.69592e-06	Peptidyl-prolyl cis-trans isomerase OS=Proteus mirabilis (strain HI4320) OX=529507 GN=fkpA PE=3 SV=1
tr|B4ESR2|B4ESR2_PROMH	15	0.566	1.22	0.0458988	Succinate--CoA ligase [ADP-forming] subunit alpha OS=Proteus mirabilis (strain HI4320) OX=529507 GN=sucD PE=3 SV=1
tr|B4EYV6|B4EYV6_PROMH	33	0.792	1.202	0.00626291	Elongation factor Tu OS=Proteus mirabilis (strain HI4320) OX=529507 GN=tufB PE=3 SV=1
sp|B4EUH8|PGK_PROMH	30	0.793	1.194	0.0240128	Phosphoglycerate kinase OS=Proteus mirabilis (strain HI4320) OX=529507 GN=pgk PE=3 SV=1
tr|B4EYU8|B4EYU8_PROMH	31	0.202	1.194	0.0459973	DNA-directed RNA polymerase subunit beta' OS=Proteus mirabilis (strain HI4320) OX=529507 GN=rpoC PE=3 SV=1
tr|B4F2N4|B4F2N4_PROMH	29	0.714	1.179	0.000118965	Penicillin-binding protein OS=Proteus mirabilis (strain HI4320) OX=529507 GN=ampH PE=4 SV=1
sp|B4F1K7|RS11_PROMH	7	0.388	1.17	0.0148551	Small ribosomal subunit protein uS11 OS=Proteus mirabilis (strain HI4320) OX=529507 GN=rpsK PE=3 SV=1
tr|B4F262|B4F262_PROMH	59	0.666	1.154	6.66134e-15	Outer membrane protein assembly factor BamA OS=Proteus mirabilis (strain HI4320) OX=529507 GN=yaeT PE=3 SV=1
tr|B4EUX3|B4EUX3_PROMH	33	0.861	1.153	4.38201e-05	Outer membrane protein assembly factor BamD OS=Proteus mirabilis (strain HI4320) OX=529507 GN=bamD PE=3 SV=1
tr|B4EYK5|B4EYK5_PROMH	96	0.945	1.148	3.40192e-08	Flagellin OS=Proteus mirabilis (strain HI4320) OX=529507 GN=fliC1 PE=3 SV=1
tr|B4ESS6|B4ESS6_PROMH	23	0.759	1.123	0.000348942	Cell division coordinator CpoB OS=Proteus mirabilis (strain HI4320) OX=529507 GN=cpoB PE=3 SV=1
tr|B4EZT0|B4EZT0_PROMH	22	0.61	1.123	1.27528e-05	Outer membrane protein assembly factor BamB OS=Proteus mirabilis (strain HI4320) OX=529507 GN=bamB PE=3 SV=1
tr|B4EXL6|B4EXL6_PROMH	44	0.844	1.119	1.28167e-07	Protease OS=Proteus mirabilis (strain HI4320) OX=529507 GN=degQ PE=4 SV=1
tr|B4F1I0|B4F1I0_PROMH	34	0.802	1.112	0.00661895	Elongation factor Tu OS=Proteus mirabilis (strain HI4320) OX=529507 GN=tufB PE=3 SV=1
sp|B4F1K3|RL15_PROMH	11	0.604	1.019	0.0163721	Large ribosomal subunit protein uL15 OS=Proteus mirabilis (strain HI4320) OX=529507 GN=rplO PE=3 SV=1

## Sheet: increased_Pm_AU_PWC
Proteins increased in OMVs from P. mirabilis OA
Uniprot ID	Peptide Count	Coverage %	Log2 (FC)	p-value	Description
tr|B4EUZ0|B4EUZ0_PROMH	53	0.591	1.624	8.98054e-12	TonB-dependent receptor OS=Proteus mirabilis (strain HI4320) OX=529507 GN=PMI0409 PE=3 SV=1
tr|B4EX61|B4EX61_PROMH	52	0.813	2.622	4.50384e-06	Hemin receptor OS=Proteus mirabilis (strain HI4320) OX=529507 GN=hmuR2 PE=3 SV=1
tr|B4EZW1|B4EZW1_PROMH	16	0.464	1.213	0.0206718	Lipoprotein OS=Proteus mirabilis (strain HI4320) OX=529507 GN=PMI1873 PE=4 SV=1
tr|B4EVT9|B4EVT9_PROMH	9	0.252	1.295	0.0204987	High-affinity zinc uptake system protein ZnuA OS=Proteus mirabilis (strain HI4320) OX=529507 GN=znuA PE=3 SV=1
sp|Q03011|MRPA_PROMH	6	0.549	2.662	0.000577191	Major MR/P fimbria protein OS=Proteus mirabilis (strain HI4320) OX=529507 GN=mrpA PE=1 SV=1
