# Supplementary material for: First report on the physicochemical and proteomic characterization of Proteus mirabilis outer membrane vesicles under urine-mimicking growth conditions: comparative analysis with Escherichia coli
Source: Front Microbiol. 2024 Nov 6;15:1493859. doi: 10.3389/fmicb.2024.1493859 (PMC11578119; doi:10.3389/fmicb.2024.1493859)
Supplement: Supplementary file 3 [file Table_3.xlsx]

## Sheet: unique_EC_LB
Proteins uniquely detected in E. coli LB
Uniprot ID	Replicate Count	Quant CDF	Variation Score	RHV Score	Total Signal	Description
tr|A0A0H2V8D2|A0A0H2V8D2_ECOL6	3	0.704	0.76	0.821	0.00020642	Flagellar hook protein FlgE OS=Escherichia coli O6:H1 (strain CFT073 / ATCC 700928 / UPEC) OX=199310 GN=flgE PE=3 SV=1
sp|P0AFH9|OSMY_ECOL6	2	0.768	0.72	0.718	0.000196226	Osmotically-inducible protein Y OS=Escherichia coli O6:H1 (strain CFT073 / ATCC 700928 / UPEC) OX=199310 GN=osmY PE=3 SV=1
tr|A0A0H2VDS4|A0A0H2VDS4_ECOL6	3	0.631	0.67	0.767	0.000143495	Methyl-accepting chemotaxis protein I OS=Escherichia coli O6:H1 (strain CFT073 / ATCC 700928 / UPEC) OX=199310 GN=tsr PE=3 SV=1
tr|A0A0H2VAC1|A0A0H2VAC1_ECOL6	3	0.617	0.62	0.746	0.000134071	Methyl-accepting chemotaxis protein II OS=Escherichia coli O6:H1 (strain CFT073 / ATCC 700928 / UPEC) OX=199310 GN=tar PE=3 SV=1
tr|A0A0H2VF34|A0A0H2VF34_ECOL6	2	0.674	0.54	0.627	0.000117868	Outer membrane lipoprotein Blc OS=Escherichia coli O6:H1 (strain CFT073 / ATCC 700928 / UPEC) OX=199310 GN=blc PE=3 SV=1
sp|P0ACJ1|LRP_ECOL6	2	0.668	0.67	0.668	0.000114568	Leucine-responsive regulatory protein OS=Escherichia coli O6:H1 (strain CFT073 / ATCC 700928 / UPEC) OX=199310 GN=lrp PE=3 SV=2
tr|A0A0H2VAM1|A0A0H2VAM1_ECOL6	3	0.576	0.61	0.729	0.000110908	L-asparaginase II OS=Escherichia coli O6:H1 (strain CFT073 / ATCC 700928 / UPEC) OX=199310 GN=ansB PE=3 SV=1
sp|Q8FD82|OBG_ECOL6	2	0.646	0.52	0.611	0.000102614	GTPase Obg OS=Escherichia coli O6:H1 (strain CFT073 / ATCC 700928 / UPEC) OX=199310 GN=obg PE=3 SV=1
sp|P65293|YGDI_ECOL6	3	0.55	0.69	0.747	9.82911e-05	Uncharacterized lipoprotein YgdI OS=Escherichia coli O6:H1 (strain CFT073 / ATCC 700928 / UPEC) OX=199310 GN=ygdI PE=3 SV=1
tr|A0A0H2V5V1|A0A0H2V5V1_ECOL6	3	0.532	0.66	0.731	9.05133e-05	Bifunctional protein PutA OS=Escherichia coli O6:H1 (strain CFT073 / ATCC 700928 / UPEC) OX=199310 GN=putA PE=3 SV=1
tr|A0A0H2V9B9|A0A0H2V9B9_ECOL6	2	0.599	0.73	0.665	8.22875e-05	Aconitate hydratase OS=Escherichia coli O6:H1 (strain CFT073 / ATCC 700928 / UPEC) OX=199310 GN=acnA PE=3 SV=1
tr|A0A0H2V5U5|A0A0H2V5U5_ECOL6	2	0.583	0.5	0.583	7.64041e-05	Glucose-1-phosphatase OS=Escherichia coli O6:H1 (strain CFT073 / ATCC 700928 / UPEC) OX=199310 GN=agp PE=4 SV=1
tr|A0A0H2V9W8|A0A0H2V9W8_ECOL6	2	0.503	0.51	0.56	5.29095e-05	Putative tail component of prophage OS=Escherichia coli O6:H1 (strain CFT073 / ATCC 700928 / UPEC) OX=199310 GN=c3160 PE=3 SV=1
sp|P0A9M1|LON_ECOL6	3	0.402	0.61	0.671	5.00756e-05	Lon protease OS=Escherichia coli O6:H1 (strain CFT073 / ATCC 700928 / UPEC) OX=199310 GN=lon PE=3 SV=1
tr|A0A0H2V6X0|A0A0H2V6X0_ECOL6	3	0.396	0.7	0.699	4.87537e-05	Respiratory nitrate reductase 1 beta chain OS=Escherichia coli O6:H1 (strain CFT073 / ATCC 700928 / UPEC) OX=199310 GN=narH PE=4 SV=1
tr|A0A0H2VB11|A0A0H2VB11_ECOL6	3	0.389	0.62	0.67	4.7095e-05	Protein ygiW OS=Escherichia coli O6:H1 (strain CFT073 / ATCC 700928 / UPEC) OX=199310 GN=ygiW PE=4 SV=1
tr|A0A0H2V6D5|A0A0H2V6D5_ECOL6	2	0.47	0.7	0.612	4.57109e-05	Flagellar hook-associated protein 3 OS=Escherichia coli O6:H1 (strain CFT073 / ATCC 700928 / UPEC) OX=199310 GN=flgL PE=3 SV=1
tr|A0A0H2V6N9|A0A0H2V6N9_ECOL6	2	0.46	0.73	0.619	4.35468e-05	Bor protein homolog from lambdoid prophage DLP12 OS=Escherichia coli O6:H1 (strain CFT073 / ATCC 700928 / UPEC) OX=199310 GN=ybcU PE=4 SV=1
tr|A0A0H2VDF5|A0A0H2VDF5_ECOL6	2	0.436	0.52	0.541	3.90535e-05	Hydrogenase-2 large chain OS=Escherichia coli O6:H1 (strain CFT073 / ATCC 700928 / UPEC) OX=199310 GN=hybC PE=3 SV=1
tr|A0A0H2V977|A0A0H2V977_ECOL6	2	0.391	0.69	0.583	3.16914e-05	Ribonucleoside-diphosphate reductase OS=Escherichia coli O6:H1 (strain CFT073 / ATCC 700928 / UPEC) OX=199310 GN=nrdA PE=3 SV=1
tr|A0A0H2V863|A0A0H2V863_ECOL6	2	0.375	0.58	0.541	2.94568e-05	Flagellar M-ring protein OS=Escherichia coli O6:H1 (strain CFT073 / ATCC 700928 / UPEC) OX=199310 GN=fliF PE=3 SV=1
tr|A0A0H2V692|A0A0H2V692_ECOL6	3	0.287	0.79	0.692	2.83554e-05	Flagellar hook-associated protein 1 OS=Escherichia coli O6:H1 (strain CFT073 / ATCC 700928 / UPEC) OX=199310 GN=flgK PE=3 SV=1
tr|A0A0H2VEI6|A0A0H2VEI6_ECOL6	3	0.269	0.65	0.64	2.58055e-05	Cyclic di-GMP-binding protein OS=Escherichia coli O6:H1 (strain CFT073 / ATCC 700928 / UPEC) OX=199310 GN=yhjN PE=3 SV=1
tr|A0A0H2VC64|A0A0H2VC64_ECOL6	2	0.345	0.54	0.517	2.54519e-05	Periplasmic dipeptide transport protein OS=Escherichia coli O6:H1 (strain CFT073 / ATCC 700928 / UPEC) OX=199310 GN=dppA PE=3 SV=1
sp|Q8FJP8|UVRB_ECOL6	2	0.338	0.7	0.568	2.45526e-05	UvrABC system protein B OS=Escherichia coli O6:H1 (strain CFT073 / ATCC 700928 / UPEC) OX=199310 GN=uvrB PE=3 SV=3
tr|A0A0H2VDU9|A0A0H2VDU9_ECOL6	2	0.336	0.68	0.561	2.43611e-05	peptidoglycan lytic exotransglycosylase OS=Escherichia coli O6:H1 (strain CFT073 / ATCC 700928 / UPEC) OX=199310 GN=slt PE=3 SV=1
tr|A0A0H2V8S7|A0A0H2V8S7_ECOL6	2	0.334	0.67	0.557	2.40605e-05	Periplasmic beta-glucosidase OS=Escherichia coli O6:H1 (strain CFT073 / ATCC 700928 / UPEC) OX=199310 GN=bglX PE=3 SV=1
sp|P0AC54|G6PD_ECOL6	3	0.249	0.57	0.606	2.3014e-05	Glucose-6-phosphate 1-dehydrogenase OS=Escherichia coli O6:H1 (strain CFT073 / ATCC 700928 / UPEC) OX=199310 GN=zwf PE=3 SV=1
sp|Q8FHZ8|KDSA_ECOL6	2	0.322	0.5	0.496	2.2635e-05	2-dehydro-3-deoxyphosphooctonate aldolase OS=Escherichia coli O6:H1 (strain CFT073 / ATCC 700928 / UPEC) OX=199310 GN=kdsA PE=3 SV=1
sp|Q8CVL9|UGPB_ECOL6	2	0.319	0.62	0.535	2.23772e-05	sn-glycerol-3-phosphate-binding periplasmic protein UgpB OS=Escherichia coli O6:H1 (strain CFT073 / ATCC 700928 / UPEC) OX=199310 GN=ugpB PE=3 SV=1
sp|Q8CW55|FLGH_ECOL6	2	0.3	0.6	0.522	2.02963e-05	Flagellar L-ring protein OS=Escherichia coli O6:H1 (strain CFT073 / ATCC 700928 / UPEC) OX=199310 GN=flgH PE=3 SV=2
tr|A0A0H2VC87|A0A0H2VC87_ECOL6	2	0.272	0.52	0.486	1.74338e-05	Protein YmfL OS=Escherichia coli O6:H1 (strain CFT073 / ATCC 700928 / UPEC) OX=199310 GN=ymfL PE=4 SV=1
tr|A0A0H2V6Q8|A0A0H2V6Q8_ECOL6	2	0.263	0.53	0.487	1.66408e-05	Putative DNA N-6-adenine-methyltransferase of bacteriophage OS=Escherichia coli O6:H1 (strain CFT073 / ATCC 700928 / UPEC) OX=199310 GN=c1555 PE=4 SV=1
tr|A0A0H2VGH2|A0A0H2VGH2_ECOL6	2	0.248	0.71	0.542	1.52357e-05	FimG protein OS=Escherichia coli O6:H1 (strain CFT073 / ATCC 700928 / UPEC) OX=199310 GN=fimG PE=4 SV=1
sp|Q8CVW4|NAPA_ECOL6	2	0.244	0.5	0.47	1.49045e-05	Periplasmic nitrate reductase OS=Escherichia coli O6:H1 (strain CFT073 / ATCC 700928 / UPEC) OX=199310 GN=napA PE=3 SV=1
sp|P0A9P1|DLDH_ECOL6	2	0.228	0.52	0.472	1.35917e-05	Dihydrolipoyl dehydrogenase OS=Escherichia coli O6:H1 (strain CFT073 / ATCC 700928 / UPEC) OX=199310 GN=lpdA PE=3 SV=2
tr|A0A0H2V4U4|A0A0H2V4U4_ECOL6	2	0.222	0.58	0.49	1.31151e-05	Hypothetical lipoprotein yajI OS=Escherichia coli O6:H1 (strain CFT073 / ATCC 700928 / UPEC) OX=199310 GN=yajI PE=4 SV=1
sp|P0ACJ9|CRP_ECOL6	3	0.159	0.61	0.59	1.2882e-05	cAMP-activated global transcriptional regulator CRP OS=Escherichia coli O6:H1 (strain CFT073 / ATCC 700928 / UPEC) OX=199310 GN=crp PE=3 SV=1
sp|P0A868|TALA_ECOL6	2	0.219	0.52	0.469	1.28732e-05	Transaldolase A OS=Escherichia coli O6:H1 (strain CFT073 / ATCC 700928 / UPEC) OX=199310 GN=talA PE=3 SV=1
sp|Q8FKD5|RDGC_ECOL6	2	0.216	0.73	0.538	1.26117e-05	Recombination-associated protein RdgC OS=Escherichia coli O6:H1 (strain CFT073 / ATCC 700928 / UPEC) OX=199310 GN=rdgC PE=3 SV=2
sp|P0ABX6|FLGG_ECOL6	2	0.211	0.72	0.533	1.22233e-05	Flagellar basal-body rod protein FlgG OS=Escherichia coli O6:H1 (strain CFT073 / ATCC 700928 / UPEC) OX=199310 GN=flgG PE=3 SV=1
sp|P0AC60|GLRX2_ECOL6	2	0.207	0.56	0.478	1.19505e-05	Glutaredoxin 2 OS=Escherichia coli O6:H1 (strain CFT073 / ATCC 700928 / UPEC) OX=199310 GN=grxB PE=3 SV=1
sp|Q8FL03|ACCA_ECOL6	2	0.177	0.58	0.475	9.78356e-06	Acetyl-coenzyme A carboxylase carboxyl transferase subunit alpha OS=Escherichia coli O6:H1 (strain CFT073 / ATCC 700928 / UPEC) OX=199310 GN=accA PE=3 SV=1
tr|A0A0H2VDU7|A0A0H2VDU7_ECOL6	3	0.07	0.52	0.53	5.41644e-06	FimH protein OS=Escherichia coli O6:H1 (strain CFT073 / ATCC 700928 / UPEC) OX=199310 GN=fimH PE=4 SV=1
sp|P0A9V2|LPTB_ECOL6	3	0.056	0.59	0.549	4.42865e-06	Lipopolysaccharide export system ATP-binding protein LptB OS=Escherichia coli O6:H1 (strain CFT073 / ATCC 700928 / UPEC) OX=199310 GN=lptB PE=3 SV=2
tr|A0A0H2V832|A0A0H2V832_ECOL6	3	0.051	0.61	0.554	4.08462e-06	Chemotaxis protein CheA OS=Escherichia coli O6:H1 (strain CFT073 / ATCC 700928 / UPEC) OX=199310 GN=cheA PE=4 SV=1
tr|A0A0H2VEQ0|A0A0H2VEQ0_ECOL6	3	0.008	0.64	0.549	9.72834e-07	Dihydrolipoyllysine-residue succinyltransferase component of 2-oxoglutarate dehydrogenase complex OS=Escherichia coli O6:H1 (strain CFT073 / ATCC 700928 / UPEC) OX=199310 GN=c5034 PE=3 SV=1

## Sheet: unique_EC_AU
Proteins uniquely detected in OMVs from E. coli AU
Uniprot ID	Replicate Count	Quant CDF	Variation Score	RHV Score	Total Signal	Description
sp|P68766|AMPA_ECOL6	2	0.648	0.68	0.665	0.000103721	Cytosol aminopeptidase OS=Escherichia coli O6:H1 (strain CFT073 / ATCC 700928 / UPEC) OX=199310 GN=pepA PE=3 SV=1
sp|P0A4D0|RS6_ECOL6	3	0.543	0.63	0.724	9.53765e-05	Small ribosomal subunit protein bS6 OS=Escherichia coli O6:H1 (strain CFT073 / ATCC 700928 / UPEC) OX=199310 GN=rpsF PE=3 SV=1
sp|P0A7L9|RL27_ECOL6	3	0.529	0.7	0.743	8.95459e-05	Large ribosomal subunit protein bL27 OS=Escherichia coli O6:H1 (strain CFT073 / ATCC 700928 / UPEC) OX=199310 GN=rpmA PE=3 SV=2
tr|A0A0H2VA16|A0A0H2VA16_ECOL6	2	0.419	0.63	0.572	3.60987e-05	Hypothetical symporter ydjN OS=Escherichia coli O6:H1 (strain CFT073 / ATCC 700928 / UPEC) OX=199310 GN=ydjN PE=4 SV=1
sp|P0A6M9|EFG_ECOL6	2	0.417	0.6	0.561	3.58386e-05	Elongation factor G OS=Escherichia coli O6:H1 (strain CFT073 / ATCC 700928 / UPEC) OX=199310 GN=fusA PE=3 SV=2
sp|P0A6Z4|HTPG_ECOL6	2	0.408	0.73	0.602	3.43381e-05	Chaperone protein HtpG OS=Escherichia coli O6:H1 (strain CFT073 / ATCC 700928 / UPEC) OX=199310 GN=htpG PE=3 SV=1
sp|P0AFC8|NUOB_ECOL6	2	0.396	0.6	0.554	3.24486e-05	NADH-quinone oxidoreductase subunit B OS=Escherichia coli O6:H1 (strain CFT073 / ATCC 700928 / UPEC) OX=199310 GN=nuoB PE=3 SV=1
sp|P0A6Y9|DNAK_ECOL6	3	0.284	0.62	0.635	2.80071e-05	Chaperone protein DnaK OS=Escherichia coli O6:H1 (strain CFT073 / ATCC 700928 / UPEC) OX=199310 GN=dnaK PE=3 SV=2
tr|A0A0H2V7Q9|A0A0H2V7Q9_ECOL6	2	0.335	0.68	0.561	2.41594e-05	NAD(P) transhydrogenase subunit alpha OS=Escherichia coli O6:H1 (strain CFT073 / ATCC 700928 / UPEC) OX=199310 GN=pntA PE=3 SV=1
sp|P0AB68|PNTB_ECOL6	2	0.325	0.68	0.557	2.30521e-05	NAD(P) transhydrogenase subunit beta OS=Escherichia coli O6:H1 (strain CFT073 / ATCC 700928 / UPEC) OX=199310 GN=pntB PE=3 SV=1
sp|P0ABI9|CYOB_ECOL6	2	0.265	0.54	0.491	1.68112e-05	Cytochrome bo(3) ubiquinol oxidase subunit 1 OS=Escherichia coli O6:H1 (strain CFT073 / ATCC 700928 / UPEC) OX=199310 GN=cyoB PE=3 SV=1
tr|A0A0H2V4W9|A0A0H2V4W9_ECOL6	2	0.241	0.6	0.503	1.47143e-05	Efflux pump membrane transporter OS=Escherichia coli O6:H1 (strain CFT073 / ATCC 700928 / UPEC) OX=199310 GN=acrB PE=3 SV=1
tr|A0A0H2VES0|A0A0H2VES0_ECOL6	2	0.24	0.61	0.506	1.45607e-05	Inner membrane protein YjcH OS=Escherichia coli O6:H1 (strain CFT073 / ATCC 700928 / UPEC) OX=199310 GN=yjcH PE=4 SV=1
tr|A0A0H2VA26|A0A0H2VA26_ECOL6	2	0.219	0.54	0.475	1.28848e-05	Serine transporter OS=Escherichia coli O6:H1 (strain CFT073 / ATCC 700928 / UPEC) OX=199310 GN=sdaC PE=4 SV=1

## Sheet: increased_EC_LB_PWC
Proteins increased in OMVs from E. coli LB
Uniprot ID	Peptide Count	Coverage %	Log2 (FC)	p-value	Description
tr|A0A0H2VAE3|A0A0H2VAE3_ECOL6	9	0.121	4.301	0.00753711	Flagellin OS=Escherichia coli O6:H1 (strain CFT073 / ATCC 700928 / UPEC) OX=199310 GN=fliC PE=3 SV=1
sp|P0AEH6|ELAB_ECOL6	4	0.436	4.08	0.0345452	Protein ElaB OS=Escherichia coli O6:H1 (strain CFT073 / ATCC 700928 / UPEC) OX=199310 GN=elaB PE=3 SV=1
sp|P0AFG4|ODO1_ECOL6	35	0.431	2.739	0.00621784	2-oxoglutarate dehydrogenase E1 component OS=Escherichia coli O6:H1 (strain CFT073 / ATCC 700928 / UPEC) OX=199310 GN=sucA PE=3 SV=1
tr|A0A0H2VCB0|A0A0H2VCB0_ECOL6	11	0.271	2.653	0.0177373	2-amino-3-ketobutyrate coenzyme A ligase OS=Escherichia coli O6:H1 (strain CFT073 / ATCC 700928 / UPEC) OX=199310 GN=kbl PE=3 SV=1
tr|A0A0H2V7F1|A0A0H2V7F1_ECOL6	7	0.552	2.566	0.0290236	Putative conserved protein OS=Escherichia coli O6:H1 (strain CFT073 / ATCC 700928 / UPEC) OX=199310 GN=c0823 PE=4 SV=1
tr|A0A0H2V7I8|A0A0H2V7I8_ECOL6	12	0.477	2.403	0.00142796	Outer membrane lipoprotein slyB OS=Escherichia coli O6:H1 (strain CFT073 / ATCC 700928 / UPEC) OX=199310 GN=slyB PE=4 SV=1
tr|A0A0H2VDD0|A0A0H2VDD0_ECOL6	13	0.557	2.268	0.0243973	Maltose operon periplasmic protein OS=Escherichia coli O6:H1 (strain CFT073 / ATCC 700928 / UPEC) OX=199310 GN=malM PE=4 SV=1
sp|Q8FLD1|TALB_ECOL6	20	0.612	2.203	0.0131358	Transaldolase B OS=Escherichia coli O6:H1 (strain CFT073 / ATCC 700928 / UPEC) OX=199310 GN=talB PE=3 SV=3
sp|P0A918|OMPX_ECOL6	16	0.749	2.2	0.00547211	Outer membrane protein X OS=Escherichia coli O6:H1 (strain CFT073 / ATCC 700928 / UPEC) OX=199310 GN=ompX PE=3 SV=1
tr|A0A0H2V7T2|A0A0H2V7T2_ECOL6	8	0.375	1.937	0.00940284	Osmotically inducible lipoprotein E OS=Escherichia coli O6:H1 (strain CFT073 / ATCC 700928 / UPEC) OX=199310 GN=osmE PE=4 SV=1
sp|P64582|YQJD_ECOL6	5	0.366	1.916	0.0159629	Uncharacterized protein YqjD OS=Escherichia coli O6:H1 (strain CFT073 / ATCC 700928 / UPEC) OX=199310 GN=yqjD PE=3 SV=1
tr|A0A0H2VCF4|A0A0H2VCF4_ECOL6	14	0.309	1.811	0.000422793	Lipoprotein nlpD OS=Escherichia coli O6:H1 (strain CFT073 / ATCC 700928 / UPEC) OX=199310 GN=nlpD PE=4 SV=1
tr|A0A0H2V558|A0A0H2V558_ECOL6	20	0.528	1.789	0.00136389	Endolytic peptidoglycan transglycosylase RlpA OS=Escherichia coli O6:H1 (strain CFT073 / ATCC 700928 / UPEC) OX=199310 GN=rlpA PE=3 SV=1
sp|P0A7E6|PYRG_ECOL6	20	0.301	1.771	0.0380442	CTP synthase OS=Escherichia coli O6:H1 (strain CFT073 / ATCC 700928 / UPEC) OX=199310 GN=pyrG PE=3 SV=2
sp|Q8FB83|RPOC_ECOL6	28	0.19	1.735	0.00272532	DNA-directed RNA polymerase subunit beta' OS=Escherichia coli O6:H1 (strain CFT073 / ATCC 700928 / UPEC) OX=199310 GN=rpoC PE=3 SV=1
tr|A0A0H2VCY6|A0A0H2VCY6_ECOL6	20	0.677	1.658	0.0160107	Maltodextrin-binding protein OS=Escherichia coli O6:H1 (strain CFT073 / ATCC 700928 / UPEC) OX=199310 GN=malE PE=3 SV=1
sp|P0A856|TOLB_ECOL6	32	0.677	1.586	0.000677007	Tol-Pal system protein TolB OS=Escherichia coli O6:H1 (strain CFT073 / ATCC 700928 / UPEC) OX=199310 GN=tolB PE=3 SV=1
tr|A0A0H2V5V4|A0A0H2V5V4_ECOL6	33	0.575	1.523	0.00142869	Outer membrane protein A OS=Escherichia coli O6:H1 (strain CFT073 / ATCC 700928 / UPEC) OX=199310 GN=ompA PE=3 SV=1
sp|P61890|MDH_ECOL6	22	0.849	1.492	0.00551217	Malate dehydrogenase OS=Escherichia coli O6:H1 (strain CFT073 / ATCC 700928 / UPEC) OX=199310 GN=mdh PE=3 SV=1
sp|Q8CVW1|OMPC_ECOL6	21	0.568	1.355	0.00090994	Outer membrane porin C OS=Escherichia coli O6:H1 (strain CFT073 / ATCC 700928 / UPEC) OX=199310 GN=ompC PE=1 SV=1
sp|Q8FBC3|GLPK_ECOL6	30	0.61	1.312	0.0321892	Glycerol kinase OS=Escherichia coli O6:H1 (strain CFT073 / ATCC 700928 / UPEC) OX=199310 GN=glpK PE=3 SV=3
sp|P0A7V1|RS2_ECOL6	17	0.722	1.14	0.0480466	Small ribosomal subunit protein uS2 OS=Escherichia coli O6:H1 (strain CFT073 / ATCC 700928 / UPEC) OX=199310 GN=rpsB PE=3 SV=2

## Sheet: increased_EC_AU_PWC
Proteins increased in OMVs from E. coli AU
Uniprot ID	Peptide Count	Coverage %	Log2 (FC)	p-value	Description
sp|P0A7K7|RL19_ECOL6	10	0.565	3.919	0.0283257	Large ribosomal subunit protein bL19 OS=Escherichia coli O6:H1 (strain CFT073 / ATCC 700928 / UPEC) OX=199310 GN=rplS PE=3 SV=2
sp|P0A7R2|RL9_ECOL6	14	0.705	3.652	0.00184185	Large ribosomal subunit protein bL9 OS=Escherichia coli O6:H1 (strain CFT073 / ATCC 700928 / UPEC) OX=199310 GN=rplI PE=3 SV=1
tr|A0A0H2V524|A0A0H2V524_ECOL6	28	0.428	3.331	0.000308759	Ferrienterobactin receptor OS=Escherichia coli O6:H1 (strain CFT073 / ATCC 700928 / UPEC) OX=199310 GN=fepA PE=3 SV=1
sp|P0AA11|RL13_ECOL6	14	0.62	2.472	0.000470684	Large ribosomal subunit protein uL13 OS=Escherichia coli O6:H1 (strain CFT073 / ATCC 700928 / UPEC) OX=199310 GN=rplM PE=3 SV=1
sp|P60724|RL4_ECOL6	14	0.557	2.445	0.0133637	Large ribosomal subunit protein uL4 OS=Escherichia coli O6:H1 (strain CFT073 / ATCC 700928 / UPEC) OX=199310 GN=rplD PE=3 SV=1
tr|A0A0H2VE44|A0A0H2VE44_ECOL6	8	0.252	1.893	0.0445162	Cell division protein DamX OS=Escherichia coli O6:H1 (strain CFT073 / ATCC 700928 / UPEC) OX=199310 GN=damX PE=3 SV=1
sp|P0A7Z5|RPOA_ECOL6	16	0.474	1.696	0.00260246	DNA-directed RNA polymerase subunit alpha OS=Escherichia coli O6:H1 (strain CFT073 / ATCC 700928 / UPEC) OX=199310 GN=rpoA PE=3 SV=1
sp|P62400|RL5_ECOL6	23	0.827	1.581	0.0356288	Large ribosomal subunit protein uL5 OS=Escherichia coli O6:H1 (strain CFT073 / ATCC 700928 / UPEC) OX=199310 GN=rplE PE=3 SV=2
sp|P66071|RL15_ECOL6	16	0.729	1.576	0.0220947	Large ribosomal subunit protein uL15 OS=Escherichia coli O6:H1 (strain CFT073 / ATCC 700928 / UPEC) OX=199310 GN=rplO PE=3 SV=1
tr|A0A0H2V922|A0A0H2V922_ECOL6	43	0.625	1.35	0.000202329	Colicin I receptor OS=Escherichia coli O6:H1 (strain CFT073 / ATCC 700928 / UPEC) OX=199310 GN=cirA PE=3 SV=1
sp|P60423|RL2_ECOL6	24	0.648	1.35	0.00100613	Large ribosomal subunit protein uL2 OS=Escherichia coli O6:H1 (strain CFT073 / ATCC 700928 / UPEC) OX=199310 GN=rplB PE=3 SV=2
sp|P69777|LPP_ECOL6	22	0.667	1.198	0.0265191	Major outer membrane lipoprotein Lpp OS=Escherichia coli O6:H1 (strain CFT073 / ATCC 700928 / UPEC) OX=199310 GN=lpp PE=3 SV=1
